# Supplementary material for: Real-world Lyme disease testing results using modified vs standard two-tier test protocols
Source: PLoS One. 2025 Jun 30;20(6):e0327376. doi: 10.1371/journal.pone.0327376 (PMC12208425; doi:10.1371/journal.pone.0327376)
Supplement: S2 Dataset — Matched cohort. (XLSX) [file pone.0327376.s002.xlsx]

## Sheet: Data Input
Person_tested	Test	Age	Sex	year	Month	State_incidence	Result_test	Result_IGM	Result_IGG
1	MTTT	10TO17	F	2022	Dec-Feb	Low	NEG
2	MTTT	10TO17	F	2022	Dec-Feb	Low	NEG
3	MTTT	10TO17	F	2022	Dec-Feb	Low	NEG
4	MTTT	10TO17	M	2022	Dec-Feb	Low	NEG
5	MTTT	10TO17	F	2022	Dec-Feb	Low	NEG
6	MTTT	10TO17	F	2022	Dec-Feb	Low	NEG
7	MTTT	10TO17	M	2022	Dec-Feb	Low	NEG
8	MTTT	10TO17	M	2022	Dec-Feb	Low	NEG
9	MTTT	10TO17	M	2022	Dec-Feb	Low	NEG
10	MTTT	10TO17	F	2022	Dec-Feb	Low	NEG
11	MTTT	10TO17	F	2022	Dec-Feb	Low	NEG
12	MTTT	10TO17	F	2022	Dec-Feb	Low	NEG
13	MTTT	10TO17	M	2022	Dec-Feb	Low	NEG
14	MTTT	10TO17	M	2022	Dec-Feb	Low	NEG
15	MTTT	10TO17	F	2022	Dec-Feb	Low	NEG
16	MTTT	10TO17	F	2022	Dec-Feb	Low	NEG
17	MTTT	10TO17	F	2022	Dec-Feb	Low	NEG
18	MTTT	10TO17	F	2022	Dec-Feb	Low	NEG
19	MTTT	10TO17	M	2022	Dec-Feb	Low	NEG
20	MTTT	10TO17	F	2022	Dec-Feb	Low	NEG
21	MTTT	10TO17	M	2022	Dec-Feb	Low	NEG
22	MTTT	10TO17	M	2022	Dec-Feb	Low	NEG
23	MTTT	10TO17	M	2022	Dec-Feb	Low	NEG
24	MTTT	10TO17	F	2022	Dec-Feb	Low	NEG
25	MTTT	10TO17	F	2022	Dec-Feb	Low	NEG
26	MTTT	10TO17	F	2022	Dec-Feb	Low	NEG
27	MTTT	10TO17	F	2022	Dec-Feb	Low	NEG
28	MTTT	10TO17	F	2022	Dec-Feb	Low	NEG
29	MTTT	10TO17	F	2022	Dec-Feb	Low	NEG
30	MTTT	10TO17	F	2022	Dec-Feb	Low	NEG
31	MTTT	10TO17	F	2022	Dec-Feb	Low	NEG
32	MTTT	10TO17	F	2022	Dec-Feb	Low	NEG
33	MTTT	10TO17	M	2022	Dec-Feb	Low	NEG
34	MTTT	10TO17	M	2022	Dec-Feb	Low	NEG
35	MTTT	10TO17	M	2022	Dec-Feb	Low	NEG
36	MTTT	10TO17	F	2022	Dec-Feb	Low	NEG
37	MTTT	10TO17	M	2022	Dec-Feb	Low	NEG
38	MTTT	10TO17	M	2022	Dec-Feb	Low	NEG
39	MTTT	10TO17	F	2022	Dec-Feb	Low	NEG
40	MTTT	10TO17	M	2022	Dec-Feb	Low	NEG
41	MTTT	10TO17	M	2022	Dec-Feb	Low	NEG
42	MTTT	10TO17	F	2022	Dec-Feb	High	NEG
43	MTTT	10TO17	M	2022	Dec-Feb	High	NEG
44	MTTT	10TO17	F	2022	Dec-Feb	High	NEG
45	MTTT	10TO17	M	2022	Dec-Feb	High	NEG
46	MTTT	10TO17	M	2022	Dec-Feb	High	NEG
47	MTTT	10TO17	F	2022	Dec-Feb	High	NEG
48	MTTT	10TO17	F	2022	Dec-Feb	High	NEG
49	MTTT	10TO17	M	2022	Dec-Feb	High	NEG
50	MTTT	10TO17	M	2022	Dec-Feb	High	NEG
51	MTTT	10TO17	M	2022	Dec-Feb	High	NEG
52	MTTT	10TO17	M	2022	Dec-Feb	High	NEG
53	MTTT	10TO17	F	2022	Dec-Feb	High	NEG
54	MTTT	10TO17	M	2022	Dec-Feb	High	NEG
55	MTTT	10TO17	F	2022	Dec-Feb	High	NEG
56	MTTT	10TO17	F	2022	Dec-Feb	High	NEG
57	MTTT	10TO17	F	2022	Dec-Feb	High	NEG
58	MTTT	10TO17	F	2022	Dec-Feb	High	NEG
59	MTTT	10TO17	F	2022	Dec-Feb	High	NEG
60	MTTT	10TO17	F	2022	Dec-Feb	High	NEG
61	MTTT	10TO17	F	2022	Dec-Feb	High	NEG
62	MTTT	10TO17	M	2022	Dec-Feb	High	NEG
63	MTTT	10TO17	M	2022	Dec-Feb	High	NEG
64	MTTT	10TO17	F	2022	Dec-Feb	High	NEG
65	MTTT	10TO17	F	2022	Dec-Feb	High	NEG
66	MTTT	10TO17	M	2022	Dec-Feb	High	NEG
67	MTTT	10TO17	F	2022	Dec-Feb	High	POS	POS	POS
68	MTTT	10TO17	F	2022	Dec-Feb	High	NEG
69	MTTT	10TO17	F	2022	Dec-Feb	High	NEG
70	MTTT	10TO17	M	2022	Dec-Feb	High	NEG
71	MTTT	10TO17	M	2022	Dec-Feb	High	NEG
72	MTTT	10TO17	M	2022	Dec-Feb	High	NEG
73	MTTT	10TO17	M	2022	Dec-Feb	High	NEG
74	MTTT	10TO17	M	2022	Dec-Feb	High	NEG
75	MTTT	10TO17	M	2022	Dec-Feb	High	NEG
76	MTTT	10TO17	M	2022	Dec-Feb	High	NEG
77	MTTT	10TO17	F	2022	Dec-Feb	High	NEG
78	MTTT	10TO17	M	2022	Dec-Feb	High	NEG
79	MTTT	10TO17	F	2022	Dec-Feb	High	NEG
80	MTTT	10TO17	F	2022	Dec-Feb	High	NEG
81	MTTT	10TO17	F	2022	Dec-Feb	High	NEG
82	MTTT	10TO17	M	2022	Dec-Feb	High	NEG
83	MTTT	10TO17	M	2022	Dec-Feb	High	NEG
84	MTTT	10TO17	M	2022	Dec-Feb	High	NEG
85	MTTT	10TO17	M	2022	Dec-Feb	High	NEG
86	MTTT	10TO17	M	2022	Dec-Feb	High	NEG
87	MTTT	10TO17	F	2022	Dec-Feb	High	NEG
88	MTTT	10TO17	F	2022	Dec-Feb	High	NEG
89	MTTT	10TO17	M	2022	Dec-Feb	High	NEG
90	MTTT	10TO17	M	2022	Dec-Feb	High	NEG
91	MTTT	10TO17	F	2022	Dec-Feb	High	NEG
92	MTTT	10TO17	M	2022	Dec-Feb	High	NEG
93	MTTT	10TO17	M	2022	Dec-Feb	High	NEG
94	MTTT	10TO17	F	2022	Dec-Feb	High	NEG
95	MTTT	10TO17	F	2022	Dec-Feb	High	NEG
96	MTTT	10TO17	M	2022	Dec-Feb	High	NEG
97	MTTT	10TO17	M	2022	Dec-Feb	High	POS	NEG	POS
98	MTTT	10TO17	M	2022	Dec-Feb	High	NEG
99	MTTT	10TO17	M	2022	Dec-Feb	High	NEG
100	MTTT	10TO17	M	2022	Dec-Feb	High	NEG
101	MTTT	10TO17	F	2022	Dec-Feb	High	POS	NEG	POS
102	MTTT	10TO17	F	2022	Dec-Feb	High	NEG
103	MTTT	10TO17	F	2022	Dec-Feb	High	NEG
104	MTTT	10TO17	F	2022	Dec-Feb	High	NEG
105	MTTT	10TO17	M	2022	Dec-Feb	High	NEG
106	MTTT	10TO17	M	2022	Dec-Feb	High	NEG
107	MTTT	10TO17	F	2022	Dec-Feb	High	NEG
108	MTTT	10TO17	F	2022	Dec-Feb	High	NEG
109	MTTT	10TO17	M	2022	Dec-Feb	High	NEG
110	MTTT	10TO17	F	2022	Dec-Feb	High	NEG
111	MTTT	10TO17	M	2022	Dec-Feb	High	NEG
112	MTTT	10TO17	M	2022	Dec-Feb	High	NEG
113	MTTT	10TO17	M	2022	Dec-Feb	High	NEG
114	MTTT	10TO17	F	2022	Dec-Feb	High	NEG
115	MTTT	10TO17	M	2022	Dec-Feb	High	NEG
116	MTTT	10TO17	M	2022	Dec-Feb	High	NEG
117	MTTT	10TO17	F	2022	Dec-Feb	High	NEG
118	MTTT	10TO17	F	2022	Dec-Feb	High	NEG
119	MTTT	10TO17	F	2022	Dec-Feb	High	NEG
120	MTTT	10TO17	F	2022	Dec-Feb	High	NEG
121	MTTT	10TO17	M	2022	Dec-Feb	High	NEG
122	MTTT	10TO17	M	2022	Dec-Feb	High	NEG
123	MTTT	10TO17	F	2022	Dec-Feb	High	NEG
124	MTTT	10TO17	M	2022	Dec-Feb	High	NEG
125	MTTT	10TO17	M	2022	Dec-Feb	High	NEG
126	MTTT	10TO17	F	2022	Dec-Feb	High	NEG
127	MTTT	10TO17	M	2022	Dec-Feb	High	NEG
128	MTTT	10TO17	F	2022	Dec-Feb	High	NEG
129	MTTT	10TO17	M	2022	Dec-Feb	High	NEG
130	MTTT	10TO17	F	2022	Dec-Feb	High	POS	NEG	POS
131	MTTT	10TO17	F	2022	Dec-Feb	High	NEG
132	MTTT	10TO17	F	2022	Dec-Feb	High	NEG
133	MTTT	10TO17	M	2022	Dec-Feb	High	NEG
134	MTTT	10TO17	M	2022	Dec-Feb	High	NEG
135	MTTT	10TO17	F	2022	Dec-Feb	High	NEG
136	MTTT	10TO17	F	2022	Dec-Feb	High	NEG
137	MTTT	10TO17	F	2022	Dec-Feb	High	NEG
138	MTTT	10TO17	M	2022	Dec-Feb	High	NEG
139	MTTT	10TO17	F	2022	Dec-Feb	High	NEG
140	MTTT	10TO17	M	2022	Dec-Feb	High	NEG
141	MTTT	10TO17	M	2022	Dec-Feb	High	NEG
142	MTTT	10TO17	F	2022	Dec-Feb	High	NEG
143	MTTT	10TO17	M	2022	Dec-Feb	High	NEG
144	MTTT	10TO17	M	2022	Dec-Feb	High	NEG
145	MTTT	10TO17	M	2022	Dec-Feb	High	POS	POS	POS
146	MTTT	10TO17	F	2022	Dec-Feb	High	NEG
147	MTTT	10TO17	F	2022	Dec-Feb	High	NEG
148	MTTT	10TO17	F	2022	Dec-Feb	High	POS	POS	POS
149	MTTT	10TO17	M	2022	Dec-Feb	High	POS	NEG	POS
150	MTTT	10TO17	F	2022	Dec-Feb	High	NEG
151	MTTT	10TO17	F	2022	Dec-Feb	High	NEG
152	MTTT	10TO17	F	2022	Dec-Feb	High	POS	POS	POS
153	MTTT	10TO17	M	2022	Dec-Feb	High	NEG
154	MTTT	10TO17	F	2022	Dec-Feb	High	NEG
155	MTTT	10TO17	F	2022	Dec-Feb	High	NEG
156	MTTT	10TO17	M	2022	Dec-Feb	High	NEG
157	MTTT	10TO17	F	2022	Dec-Feb	High	NEG
158	MTTT	10TO17	M	2022	Dec-Feb	High	NEG
159	MTTT	10TO17	M	2022	Dec-Feb	High	NEG
160	MTTT	10TO17	M	2022	Dec-Feb	High	NEG
161	MTTT	10TO17	M	2022	Dec-Feb	High	NEG
162	MTTT	10TO17	F	2022	Dec-Feb	High	NEG
163	MTTT	10TO17	F	2022	Dec-Feb	High	NEG
164	MTTT	10TO17	F	2022	Dec-Feb	High	POS	NEG	POS
165	MTTT	10TO17	F	2022	Dec-Feb	High	NEG
166	MTTT	10TO17	M	2022	Dec-Feb	High	NEG
167	MTTT	10TO17	F	2022	Dec-Feb	High	NEG
168	MTTT	10TO17	M	2022	Dec-Feb	High	NEG
169	MTTT	10TO17	M	2022	Dec-Feb	High	NEG
170	MTTT	10TO17	F	2022	Dec-Feb	High	NEG
171	MTTT	10TO17	M	2022	Dec-Feb	High	NEG
172	MTTT	10TO17	F	2022	Dec-Feb	High	NEG
173	MTTT	10TO17	F	2022	Dec-Feb	High	NEG
174	MTTT	10TO17	F	2022	Dec-Feb	High	NEG
175	MTTT	10TO17	M	2022	Dec-Feb	High	NEG
176	MTTT	10TO17	F	2022	Dec-Feb	High	NEG
177	MTTT	10TO17	F	2022	Dec-Feb	High	NEG
178	MTTT	10TO17	M	2022	Dec-Feb	High	NEG
179	MTTT	10TO17	M	2022	Dec-Feb	High	NEG
180	MTTT	10TO17	F	2022	Dec-Feb	High	NEG
181	MTTT	10TO17	F	2022	Dec-Feb	High	NEG
182	MTTT	10TO17	M	2022	Dec-Feb	High	NEG
183	MTTT	10TO17	M	2022	Dec-Feb	High	NEG
184	MTTT	10TO17	M	2022	Dec-Feb	High	NEG
185	MTTT	10TO17	F	2022	Dec-Feb	High	NEG
186	MTTT	10TO17	F	2022	Dec-Feb	High	NEG
187	MTTT	10TO17	F	2022	Dec-Feb	High	NEG
188	MTTT	10TO17	M	2022	Dec-Feb	High	NEG
189	MTTT	10TO17	F	2022	Dec-Feb	High	NEG
190	MTTT	10TO17	F	2022	Dec-Feb	High	NEG
191	MTTT	10TO17	M	2022	Dec-Feb	High	NEG
192	MTTT	10TO17	F	2022	Dec-Feb	High	POS	POS	NEG
193	MTTT	10TO17	F	2022	Dec-Feb	High	NEG
194	MTTT	10TO17	M	2022	Dec-Feb	High	NEG
195	MTTT	10TO17	M	2022	Dec-Feb	High	NEG
196	MTTT	10TO17	F	2022	Dec-Feb	High	NEG
197	MTTT	10TO17	M	2022	Dec-Feb	High	POS	POS	POS
198	MTTT	10TO17	F	2022	Dec-Feb	High	NEG
199	MTTT	10TO17	F	2022	Dec-Feb	High	NEG
200	MTTT	10TO17	M	2022	Dec-Feb	High	NEG
201	MTTT	10TO17	F	2022	Dec-Feb	High	NEG
202	MTTT	10TO17	F	2022	Dec-Feb	High	NEG
203	MTTT	10TO17	F	2022	Dec-Feb	High	NEG
204	MTTT	10TO17	F	2022	Dec-Feb	High	NEG
205	MTTT	10TO17	F	2022	Dec-Feb	High	NEG
206	MTTT	10TO17	F	2022	Dec-Feb	High	NEG
207	MTTT	10TO17	M	2022	Dec-Feb	High	NEG
208	MTTT	10TO17	M	2022	Dec-Feb	High	NEG
209	MTTT	10TO17	M	2022	Dec-Feb	High	NEG
210	MTTT	10TO17	M	2022	Dec-Feb	High	POS	NEG	POS
211	MTTT	10TO17	M	2022	Dec-Feb	High	NEG
212	MTTT	10TO17	F	2022	Dec-Feb	High	NEG
213	MTTT	10TO17	M	2022	Dec-Feb	High	NEG
214	MTTT	10TO17	M	2022	Dec-Feb	High	POS	NEG	POS
215	MTTT	10TO17	M	2022	Dec-Feb	High	NEG
216	MTTT	10TO17	M	2022	Dec-Feb	High	NEG
217	MTTT	10TO17	F	2022	Dec-Feb	High	NEG
218	MTTT	10TO17	M	2022	Dec-Feb	High	NEG
219	MTTT	10TO17	M	2022	Dec-Feb	High	NEG
220	MTTT	10TO17	F	2022	Dec-Feb	High	NEG
221	MTTT	10TO17	F	2022	Dec-Feb	High	NEG
222	MTTT	10TO17	F	2022	Dec-Feb	High	NEG
223	MTTT	10TO17	F	2022	Dec-Feb	High	NEG
224	MTTT	10TO17	M	2022	Dec-Feb	High	NEG
225	MTTT	10TO17	F	2022	Dec-Feb	High	NEG
226	MTTT	10TO17	F	2022	Dec-Feb	High	NEG
227	MTTT	10TO17	M	2022	Dec-Feb	High	NEG
228	MTTT	10TO17	F	2022	Dec-Feb	High	NEG
229	MTTT	10TO17	M	2022	Dec-Feb	High	NEG
230	MTTT	10TO17	M	2022	Dec-Feb	High	NEG
231	MTTT	10TO17	F	2022	Dec-Feb	High	POS	POS	POS
232	MTTT	10TO17	F	2022	Dec-Feb	High	NEG
233	MTTT	10TO17	M	2022	Dec-Feb	High	NEG
234	MTTT	10TO17	F	2022	Dec-Feb	High	NEG
235	MTTT	10TO17	M	2022	Dec-Feb	High	NEG
236	MTTT	10TO17	M	2022	Dec-Feb	High	NEG
237	MTTT	10TO17	F	2022	Dec-Feb	High	NEG
238	MTTT	10TO17	F	2022	Dec-Feb	High	POS	POS	POS
239	MTTT	10TO17	M	2022	Dec-Feb	High	NEG
240	MTTT	10TO17	M	2022	Dec-Feb	High	NEG
241	MTTT	10TO17	F	2023	Dec-Feb	Low	NEG
242	MTTT	10TO17	F	2023	Dec-Feb	High	NEG
243	MTTT	10TO17	M	2023	Dec-Feb	High	NEG
244	MTTT	10TO17	M	2023	Dec-Feb	High	NEG
245	MTTT	10TO17	F	2023	Dec-Feb	High	NEG
246	MTTT	10TO17	F	2023	Dec-Feb	High	NEG
247	MTTT	10TO17	M	2023	Dec-Feb	High	NEG
248	MTTT	10TO17	F	2023	Dec-Feb	High	NEG
249	MTTT	10TO17	F	2023	Dec-Feb	High	NEG
250	MTTT	10TO17	F	2023	Dec-Feb	Low	NEG
251	MTTT	10TO17	F	2023	Dec-Feb	High	NEG
252	MTTT	10TO17	M	2023	Dec-Feb	Low	NEG
253	MTTT	10TO17	F	2023	Dec-Feb	High	NEG
254	MTTT	10TO17	M	2023	Dec-Feb	High	NEG
255	MTTT	10TO17	M	2023	Dec-Feb	High	NEG
256	MTTT	10TO17	F	2023	Dec-Feb	High	NEG
257	MTTT	10TO17	M	2023	Dec-Feb	Low	NEG
258	MTTT	10TO17	F	2023	Dec-Feb	High	NEG
259	MTTT	10TO17	M	2023	Dec-Feb	Low	NEG
260	MTTT	10TO17	F	2023	Dec-Feb	High	NEG
261	MTTT	10TO17	F	2023	Dec-Feb	High	NEG
262	MTTT	10TO17	F	2023	Dec-Feb	High	NEG
263	MTTT	10TO17	F	2023	Dec-Feb	High	NEG
264	MTTT	10TO17	F	2023	Dec-Feb	High	NEG
265	MTTT	10TO17	M	2023	Dec-Feb	High	NEG
266	MTTT	10TO17	M	2023	Dec-Feb	High	NEG
267	MTTT	10TO17	M	2023	Dec-Feb	High	NEG
268	MTTT	10TO17	M	2023	Dec-Feb	High	NEG
269	MTTT	10TO17	F	2023	Dec-Feb	High	NEG
270	MTTT	10TO17	M	2023	Dec-Feb	High	NEG
271	MTTT	10TO17	F	2023	Dec-Feb	High	NEG
272	MTTT	10TO17	M	2023	Dec-Feb	Low	NEG
273	MTTT	10TO17	F	2023	Dec-Feb	High	NEG
274	MTTT	10TO17	F	2023	Dec-Feb	High	NEG
275	MTTT	10TO17	M	2023	Dec-Feb	High	NEG
276	MTTT	10TO17	F	2023	Dec-Feb	High	NEG
277	MTTT	10TO17	F	2023	Dec-Feb	High	NEG
278	MTTT	10TO17	F	2023	Dec-Feb	High	POS	NEG	POS
279	MTTT	10TO17	M	2023	Dec-Feb	High	NEG
280	MTTT	10TO17	F	2023	Dec-Feb	High	NEG
281	MTTT	10TO17	M	2023	Dec-Feb	High	NEG
282	MTTT	10TO17	F	2023	Dec-Feb	High	NEG
283	MTTT	10TO17	F	2023	Dec-Feb	High	NEG
284	MTTT	10TO17	F	2023	Dec-Feb	High	NEG
285	MTTT	10TO17	F	2023	Dec-Feb	High	NEG
286	MTTT	10TO17	F	2023	Dec-Feb	High	NEG
287	MTTT	10TO17	M	2023	Dec-Feb	High	NEG
288	MTTT	10TO17	M	2023	Dec-Feb	High	NEG
289	MTTT	10TO17	M	2023	Dec-Feb	High	NEG
290	MTTT	10TO17	F	2023	Dec-Feb	High	NEG
291	MTTT	10TO17	F	2023	Dec-Feb	High	NEG
292	MTTT	10TO17	F	2023	Dec-Feb	High	NEG
293	MTTT	10TO17	F	2023	Dec-Feb	Low	NEG
294	MTTT	10TO17	F	2023	Dec-Feb	High	NEG
295	MTTT	10TO17	M	2023	Dec-Feb	Low	NEG
296	MTTT	10TO17	M	2023	Dec-Feb	High	NEG
297	MTTT	10TO17	M	2023	Dec-Feb	Low	NEG
298	MTTT	10TO17	M	2023	Dec-Feb	High	NEG
299	MTTT	10TO17	M	2023	Dec-Feb	High	NEG
300	MTTT	10TO17	F	2023	Dec-Feb	High	NEG
301	MTTT	10TO17	F	2023	Dec-Feb	Low	NEG
302	MTTT	10TO17	F	2023	Dec-Feb	High	NEG
303	MTTT	10TO17	F	2023	Dec-Feb	High	NEG
304	MTTT	10TO17	F	2023	Dec-Feb	High	NEG
305	MTTT	10TO17	F	2023	Dec-Feb	High	NEG
306	MTTT	10TO17	F	2023	Dec-Feb	High	NEG
307	MTTT	10TO17	M	2023	Dec-Feb	High	NEG
308	MTTT	10TO17	M	2023	Dec-Feb	High	NEG
309	MTTT	10TO17	M	2023	Dec-Feb	High	NEG
310	MTTT	10TO17	F	2023	Dec-Feb	High	NEG
311	MTTT	10TO17	M	2023	Dec-Feb	High	NEG
312	MTTT	10TO17	M	2023	Dec-Feb	High	NEG
313	MTTT	10TO17	M	2023	Dec-Feb	High	NEG
314	MTTT	10TO17	F	2023	Dec-Feb	Low	NEG
315	MTTT	10TO17	M	2023	Dec-Feb	High	NEG
316	MTTT	10TO17	F	2023	Dec-Feb	Low	NEG
317	MTTT	10TO17	F	2023	Dec-Feb	Low	NEG
318	MTTT	10TO17	F	2023	Dec-Feb	High	NEG
319	MTTT	10TO17	M	2023	Dec-Feb	High	NEG
320	MTTT	10TO17	F	2023	Dec-Feb	High	NEG
321	MTTT	10TO17	M	2023	Dec-Feb	High	NEG
322	MTTT	10TO17	M	2023	Dec-Feb	High	NEG
323	MTTT	10TO17	M	2023	Dec-Feb	High	NEG
324	MTTT	10TO17	F	2023	Dec-Feb	High	POS	POS	NEG
325	MTTT	10TO17	M	2023	Dec-Feb	High	NEG
326	MTTT	10TO17	M	2023	Dec-Feb	High	NEG
327	MTTT	10TO17	M	2023	Dec-Feb	High	NEG
328	MTTT	10TO17	F	2023	Dec-Feb	High	NEG
329	MTTT	10TO17	F	2023	Dec-Feb	Low	NEG
330	MTTT	10TO17	M	2023	Dec-Feb	High	NEG
331	MTTT	10TO17	F	2023	Dec-Feb	Low	POS	POS	NEG
332	MTTT	10TO17	M	2023	Dec-Feb	High	NEG
333	MTTT	10TO17	M	2023	Dec-Feb	High	NEG
334	MTTT	10TO17	F	2023	Dec-Feb	High	NEG
335	MTTT	10TO17	F	2023	Dec-Feb	High	NEG
336	MTTT	10TO17	F	2023	Dec-Feb	High	POS	NEG	POS
337	MTTT	10TO17	M	2023	Dec-Feb	High	NEG
338	MTTT	10TO17	F	2023	Dec-Feb	High	NEG
339	MTTT	10TO17	F	2023	Dec-Feb	High	NEG
340	MTTT	10TO17	F	2023	Dec-Feb	High	NEG
341	MTTT	10TO17	F	2023	Dec-Feb	High	NEG
342	MTTT	10TO17	M	2023	Dec-Feb	Low	NEG
343	MTTT	10TO17	M	2023	Dec-Feb	High	NEG
344	MTTT	10TO17	F	2023	Dec-Feb	High	NEG
345	MTTT	10TO17	F	2023	Dec-Feb	High	NEG
346	MTTT	10TO17	F	2023	Dec-Feb	High	NEG
347	MTTT	10TO17	M	2023	Dec-Feb	High	POS	POS	POS
348	MTTT	10TO17	F	2023	Dec-Feb	High	NEG
349	MTTT	10TO17	M	2023	Dec-Feb	High	NEG
350	MTTT	10TO17	F	2023	Dec-Feb	High	NEG
351	MTTT	10TO17	F	2023	Dec-Feb	High	NEG
352	MTTT	10TO17	F	2023	Dec-Feb	High	NEG
353	MTTT	10TO17	M	2023	Dec-Feb	High	NEG
354	MTTT	10TO17	M	2023	Dec-Feb	High	NEG
355	MTTT	10TO17	F	2023	Dec-Feb	High	NEG
356	MTTT	10TO17	M	2023	Dec-Feb	High	NEG
357	MTTT	10TO17	M	2023	Dec-Feb	High	NEG
358	MTTT	10TO17	M	2023	Dec-Feb	High	NEG
359	MTTT	10TO17	F	2023	Dec-Feb	High	NEG
360	MTTT	10TO17	M	2023	Dec-Feb	High	POS	POS	NEG
361	MTTT	10TO17	M	2023	Dec-Feb	High	NEG
362	MTTT	10TO17	M	2023	Dec-Feb	Low	NEG
363	MTTT	10TO17	F	2023	Dec-Feb	High	NEG
364	MTTT	10TO17	F	2023	Dec-Feb	Low	NEG
365	MTTT	10TO17	M	2023	Dec-Feb	High	NEG
366	MTTT	10TO17	F	2023	Dec-Feb	High	NEG
367	MTTT	10TO17	F	2023	Dec-Feb	High	NEG
368	MTTT	10TO17	F	2023	Dec-Feb	High	NEG
369	MTTT	10TO17	M	2023	Dec-Feb	High	NEG
370	MTTT	10TO17	M	2023	Dec-Feb	High	NEG
371	MTTT	10TO17	F	2023	Dec-Feb	Low	NEG
372	MTTT	10TO17	M	2023	Dec-Feb	High	NEG
373	MTTT	10TO17	F	2023	Dec-Feb	Low	NEG
374	MTTT	10TO17	F	2023	Dec-Feb	Low	NEG
375	MTTT	10TO17	M	2023	Dec-Feb	Low	NEG
376	MTTT	10TO17	F	2023	Dec-Feb	High	NEG
377	MTTT	10TO17	M	2023	Dec-Feb	High	NEG
378	MTTT	10TO17	M	2023	Dec-Feb	High	POS	NEG	POS
379	MTTT	10TO17	F	2023	Dec-Feb	High	NEG
380	MTTT	10TO17	F	2023	Dec-Feb	Low	NEG
381	MTTT	10TO17	M	2023	Dec-Feb	High	NEG
382	MTTT	10TO17	F	2023	Dec-Feb	High	NEG
383	MTTT	10TO17	M	2023	Dec-Feb	High	NEG
384	MTTT	10TO17	F	2023	Dec-Feb	High	NEG
385	MTTT	10TO17	F	2023	Dec-Feb	High	NEG
386	MTTT	10TO17	M	2023	Dec-Feb	High	NEG
387	MTTT	10TO17	F	2023	Dec-Feb	High	NEG
388	MTTT	10TO17	F	2023	Dec-Feb	High	NEG
389	MTTT	10TO17	F	2023	Dec-Feb	High	NEG
390	MTTT	10TO17	F	2023	Dec-Feb	High	NEG
391	MTTT	10TO17	F	2023	Dec-Feb	High	NEG
392	MTTT	10TO17	F	2023	Dec-Feb	High	NEG
393	MTTT	10TO17	F	2023	Dec-Feb	High	NEG
394	MTTT	10TO17	M	2023	Dec-Feb	High	NEG
395	MTTT	10TO17	M	2023	Dec-Feb	High	NEG
396	MTTT	10TO17	F	2023	Dec-Feb	High	NEG
397	MTTT	10TO17	F	2023	Dec-Feb	High	NEG
398	MTTT	10TO17	M	2023	Dec-Feb	High	NEG
399	MTTT	10TO17	F	2023	Dec-Feb	High	NEG
400	MTTT	10TO17	F	2023	Dec-Feb	High	NEG
401	MTTT	10TO17	F	2023	Dec-Feb	High	NEG
402	MTTT	10TO17	M	2023	Dec-Feb	High	NEG
403	MTTT	10TO17	M	2023	Dec-Feb	High	NEG
404	MTTT	10TO17	F	2023	Dec-Feb	High	NEG
405	MTTT	10TO17	F	2023	Dec-Feb	High	NEG
406	MTTT	10TO17	F	2023	Dec-Feb	High	NEG
407	MTTT	10TO17	F	2023	Dec-Feb	High	NEG
408	MTTT	10TO17	F	2023	Dec-Feb	High	NEG
409	MTTT	10TO17	M	2023	Dec-Feb	Low	NEG
410	MTTT	10TO17	F	2023	Dec-Feb	High	NEG
411	MTTT	10TO17	M	2023	Dec-Feb	High	NEG
412	MTTT	10TO17	F	2023	Dec-Feb	High	NEG
413	MTTT	10TO17	F	2023	Dec-Feb	High	NEG
414	MTTT	10TO17	M	2023	Dec-Feb	High	NEG
415	MTTT	10TO17	M	2023	Dec-Feb	High	NEG
416	MTTT	10TO17	F	2023	Dec-Feb	High	NEG
417	MTTT	10TO17	F	2023	Dec-Feb	High	NEG
418	MTTT	10TO17	M	2023	Dec-Feb	High	NEG
419	MTTT	10TO17	F	2023	Dec-Feb	High	NEG
420	MTTT	10TO17	F	2023	Dec-Feb	High	NEG
421	MTTT	10TO17	F	2023	Dec-Feb	High	NEG
422	MTTT	10TO17	M	2023	Dec-Feb	High	NEG
423	MTTT	10TO17	F	2023	Dec-Feb	High	NEG
424	MTTT	10TO17	F	2023	Dec-Feb	High	NEG
425	MTTT	10TO17	F	2023	Dec-Feb	Low	NEG
426	MTTT	10TO17	F	2023	Dec-Feb	High	NEG
427	MTTT	10TO17	M	2023	Dec-Feb	High	NEG
428	MTTT	10TO17	F	2023	Dec-Feb	High	NEG
429	MTTT	10TO17	M	2023	Dec-Feb	High	NEG
430	MTTT	10TO17	F	2023	Dec-Feb	High	NEG
431	MTTT	10TO17	F	2023	Dec-Feb	Low	NEG
432	MTTT	10TO17	M	2023	Dec-Feb	High	NEG
433	MTTT	10TO17	F	2023	Dec-Feb	High	NEG
434	MTTT	10TO17	M	2023	Dec-Feb	High	NEG
435	MTTT	10TO17	F	2023	Dec-Feb	High	NEG
436	MTTT	10TO17	F	2023	Dec-Feb	High	NEG
437	MTTT	10TO17	M	2023	Dec-Feb	High	NEG
438	MTTT	10TO17	F	2023	Dec-Feb	High	NEG
439	MTTT	10TO17	M	2023	Dec-Feb	High	NEG
440	MTTT	10TO17	F	2023	Dec-Feb	High	NEG
441	MTTT	10TO17	M	2023	Dec-Feb	High	NEG
442	MTTT	10TO17	M	2023	Dec-Feb	High	NEG
443	MTTT	10TO17	M	2023	Dec-Feb	High	NEG
444	MTTT	10TO17	F	2023	Dec-Feb	High	NEG
445	MTTT	10TO17	M	2023	Dec-Feb	High	NEG
446	MTTT	10TO17	M	2023	Dec-Feb	High	POS	POS	NEG
447	MTTT	10TO17	F	2023	Dec-Feb	High	NEG
448	MTTT	10TO17	F	2023	Dec-Feb	High	NEG
449	MTTT	10TO17	F	2023	Dec-Feb	High	NEG
450	MTTT	10TO17	M	2023	Dec-Feb	High	NEG
451	MTTT	10TO17	F	2023	Dec-Feb	High	NEG
452	MTTT	10TO17	F	2023	Dec-Feb	High	NEG
453	MTTT	10TO17	M	2023	Dec-Feb	High	NEG
454	MTTT	10TO17	F	2023	Dec-Feb	High	NEG
455	MTTT	10TO17	M	2023	Dec-Feb	High	NEG
456	MTTT	10TO17	F	2023	Dec-Feb	High	NEG
457	MTTT	10TO17	M	2023	Dec-Feb	High	NEG
458	MTTT	10TO17	F	2023	Dec-Feb	High	NEG
459	MTTT	10TO17	M	2023	Dec-Feb	High	POS	POS	POS
460	MTTT	10TO17	M	2023	Dec-Feb	High	NEG
461	MTTT	10TO17	F	2023	Dec-Feb	High	NEG
462	MTTT	10TO17	F	2023	Dec-Feb	High	NEG
463	MTTT	10TO17	F	2023	Dec-Feb	Low	NEG
464	MTTT	10TO17	M	2023	Dec-Feb	High	NEG
465	MTTT	10TO17	M	2023	Dec-Feb	High	NEG
466	MTTT	10TO17	F	2023	Dec-Feb	Low	NEG
467	MTTT	10TO17	F	2023	Dec-Feb	Low	NEG
468	MTTT	10TO17	F	2023	Dec-Feb	High	NEG
469	MTTT	10TO17	F	2023	Dec-Feb	High	NEG
470	MTTT	10TO17	F	2023	Dec-Feb	High	NEG
471	MTTT	10TO17	M	2023	Dec-Feb	High	NEG
472	MTTT	10TO17	F	2023	Dec-Feb	High	NEG
473	MTTT	10TO17	F	2023	Dec-Feb	High	NEG
474	MTTT	10TO17	F	2023	Dec-Feb	Low	NEG
475	MTTT	10TO17	F	2023	Dec-Feb	High	NEG
476	MTTT	10TO17	M	2023	Dec-Feb	Low	NEG
477	MTTT	10TO17	F	2023	Dec-Feb	High	NEG
478	MTTT	10TO17	F	2023	Dec-Feb	High	NEG
479	MTTT	10TO17	F	2023	Dec-Feb	High	NEG
480	MTTT	10TO17	F	2023	Dec-Feb	High	NEG
481	MTTT	10TO17	F	2023	Dec-Feb	High	POS	POS	POS
482	MTTT	10TO17	F	2023	Dec-Feb	High	NEG
483	MTTT	10TO17	F	2023	Dec-Feb	High	NEG
484	MTTT	10TO17	M	2023	Dec-Feb	Low	NEG
485	MTTT	10TO17	M	2023	Dec-Feb	High	NEG
486	MTTT	10TO17	F	2023	Dec-Feb	High	NEG
487	MTTT	10TO17	M	2023	Dec-Feb	Low	NEG
488	MTTT	10TO17	F	2023	Dec-Feb	High	NEG
489	MTTT	10TO17	F	2023	Dec-Feb	High	NEG
490	MTTT	10TO17	F	2023	Dec-Feb	Low	NEG
491	MTTT	10TO17	F	2023	Dec-Feb	Low	NEG
492	MTTT	10TO17	M	2023	Dec-Feb	High	NEG
493	MTTT	10TO17	F	2023	Dec-Feb	Low	NEG
494	MTTT	10TO17	F	2023	Dec-Feb	High	NEG
495	MTTT	10TO17	M	2023	Dec-Feb	High	NEG
496	MTTT	10TO17	F	2023	Dec-Feb	High	NEG
497	MTTT	10TO17	M	2023	Dec-Feb	High	NEG
498	MTTT	10TO17	M	2023	Dec-Feb	High	NEG
499	MTTT	10TO17	F	2023	Dec-Feb	High	NEG
500	MTTT	10TO17	F	2023	Dec-Feb	High	NEG
501	MTTT	10TO17	F	2023	Dec-Feb	Low	NEG
502	MTTT	10TO17	F	2023	Dec-Feb	High	NEG
503	MTTT	10TO17	F	2023	Dec-Feb	Low	NEG
504	MTTT	10TO17	F	2023	Dec-Feb	High	POS	POS	POS
505	MTTT	10TO17	F	2023	Dec-Feb	High	NEG
506	MTTT	10TO17	M	2023	Dec-Feb	High	POS	POS	POS
507	MTTT	10TO17	M	2023	Dec-Feb	High	NEG
508	MTTT	10TO17	F	2023	Dec-Feb	High	NEG
509	MTTT	10TO17	M	2023	Dec-Feb	High	NEG
510	MTTT	10TO17	F	2023	Dec-Feb	High	POS	POS	POS
511	MTTT	10TO17	M	2023	Dec-Feb	Low	NEG
512	MTTT	10TO17	M	2023	Dec-Feb	High	NEG
513	MTTT	10TO17	F	2023	Dec-Feb	High	NEG
514	MTTT	10TO17	M	2023	Dec-Feb	High	NEG
515	MTTT	10TO17	M	2023	Dec-Feb	High	NEG
516	MTTT	10TO17	M	2023	Dec-Feb	High	NEG
517	MTTT	10TO17	M	2023	Dec-Feb	Low	NEG
518	MTTT	10TO17	M	2023	Dec-Feb	High	NEG
519	MTTT	10TO17	F	2023	Dec-Feb	High	NEG
520	MTTT	10TO17	F	2023	Dec-Feb	Low	POS	POS	POS
521	MTTT	10TO17	M	2023	Dec-Feb	High	NEG
522	MTTT	10TO17	M	2023	Dec-Feb	Low	NEG
523	MTTT	10TO17	M	2023	Dec-Feb	High	NEG
524	MTTT	10TO17	M	2023	Dec-Feb	High	NEG
525	MTTT	10TO17	F	2023	Dec-Feb	High	NEG
526	MTTT	10TO17	M	2023	Dec-Feb	High	NEG
527	MTTT	10TO17	M	2023	Dec-Feb	High	NEG
528	MTTT	10TO17	F	2023	Dec-Feb	High	NEG
529	MTTT	10TO17	F	2023	Dec-Feb	High	NEG
530	MTTT	10TO17	M	2023	Dec-Feb	High	NEG
531	MTTT	10TO17	F	2023	Dec-Feb	High	NEG
532	MTTT	10TO17	F	2023	Dec-Feb	High	NEG
533	MTTT	10TO17	M	2023	Dec-Feb	Low	NEG
534	MTTT	10TO17	M	2023	Dec-Feb	High	NEG
535	MTTT	10TO17	M	2023	Dec-Feb	High	NEG
536	MTTT	10TO17	M	2023	Dec-Feb	Low	NEG
537	MTTT	10TO17	F	2023	Dec-Feb	High	NEG
538	MTTT	10TO17	F	2023	Dec-Feb	High	NEG
539	MTTT	10TO17	F	2023	Dec-Feb	High	NEG
540	MTTT	10TO17	F	2023	Dec-Feb	High	NEG
541	MTTT	10TO17	M	2023	Dec-Feb	High	NEG
542	MTTT	10TO17	M	2023	Dec-Feb	High	POS	NEG	POS
543	MTTT	10TO17	F	2023	Dec-Feb	High	NEG
544	MTTT	10TO17	M	2023	Dec-Feb	High	NEG
545	MTTT	10TO17	M	2023	Dec-Feb	High	NEG
546	MTTT	10TO17	M	2023	Dec-Feb	High	NEG
547	MTTT	10TO17	M	2023	Dec-Feb	High	NEG
548	MTTT	10TO17	F	2023	Dec-Feb	High	NEG
549	MTTT	10TO17	M	2023	Dec-Feb	High	NEG
550	MTTT	10TO17	F	2023	Dec-Feb	Low	NEG
551	MTTT	10TO17	F	2023	Dec-Feb	High	NEG
552	MTTT	10TO17	F	2023	Dec-Feb	Low	NEG
553	MTTT	10TO17	F	2023	Dec-Feb	High	NEG
554	MTTT	10TO17	M	2023	Dec-Feb	High	NEG
555	MTTT	10TO17	F	2023	Dec-Feb	High	NEG
556	MTTT	10TO17	F	2023	Dec-Feb	High	NEG
557	MTTT	10TO17	M	2023	Dec-Feb	High	NEG
558	MTTT	10TO17	M	2023	Dec-Feb	High	NEG
559	MTTT	10TO17	F	2023	Dec-Feb	High	NEG
560	MTTT	10TO17	F	2023	Dec-Feb	High	NEG
561	MTTT	10TO17	M	2023	Dec-Feb	High	NEG
562	MTTT	10TO17	F	2023	Dec-Feb	High	NEG
563	MTTT	10TO17	M	2023	Dec-Feb	High	NEG
564	MTTT	10TO17	M	2023	Dec-Feb	Low	NEG
565	MTTT	10TO17	F	2023	Dec-Feb	High	NEG
566	MTTT	10TO17	F	2023	Dec-Feb	Low	NEG
567	MTTT	10TO17	F	2023	Dec-Feb	High	NEG
568	MTTT	10TO17	M	2023	Dec-Feb	High	NEG
569	MTTT	10TO17	M	2023	Dec-Feb	High	NEG
570	MTTT	10TO17	F	2023	Dec-Feb	High	NEG
571	MTTT	10TO17	M	2023	Dec-Feb	High	NEG
572	MTTT	10TO17	F	2023	Dec-Feb	High	NEG
573	MTTT	10TO17	M	2023	Dec-Feb	High	NEG
574	MTTT	10TO17	M	2023	Dec-Feb	High	NEG
575	MTTT	10TO17	F	2023	Dec-Feb	Low	NEG
576	MTTT	10TO17	F	2023	Dec-Feb	High	NEG
577	MTTT	10TO17	M	2023	Dec-Feb	High	NEG
578	MTTT	10TO17	M	2023	Dec-Feb	Low	NEG
579	MTTT	10TO17	F	2023	Dec-Feb	High	NEG
580	MTTT	10TO17	M	2023	Dec-Feb	High	NEG
581	MTTT	10TO17	M	2023	Dec-Feb	High	NEG
582	MTTT	10TO17	F	2023	Dec-Feb	High	NEG
583	MTTT	10TO17	M	2023	Dec-Feb	High	NEG
584	MTTT	10TO17	M	2023	Dec-Feb	High	NEG
585	MTTT	10TO17	F	2023	Dec-Feb	High	NEG
586	MTTT	10TO17	F	2023	Dec-Feb	High	NEG
587	MTTT	10TO17	M	2023	Dec-Feb	Low	NEG
588	MTTT	10TO17	F	2023	Dec-Feb	High	NEG
589	MTTT	10TO17	M	2023	Dec-Feb	High	NEG
590	MTTT	10TO17	F	2023	Dec-Feb	High	NEG
591	MTTT	10TO17	F	2023	Dec-Feb	High	POS	NEG	POS
592	MTTT	10TO17	M	2023	Dec-Feb	High	NEG
593	MTTT	10TO17	M	2023	Dec-Feb	High	NEG
594	MTTT	10TO17	F	2023	Dec-Feb	Low	NEG
595	MTTT	10TO17	F	2023	Dec-Feb	High	NEG
596	MTTT	10TO17	F	2023	Dec-Feb	High	NEG
597	MTTT	10TO17	F	2023	Dec-Feb	High	NEG
598	MTTT	10TO17	M	2023	Dec-Feb	High	NEG
599	MTTT	10TO17	M	2023	Dec-Feb	High	NEG
600	MTTT	10TO17	M	2023	Dec-Feb	High	NEG
601	MTTT	10TO17	M	2023	Dec-Feb	High	POS	NEG	POS
602	MTTT	10TO17	F	2023	Dec-Feb	High	NEG
603	MTTT	10TO17	F	2023	Dec-Feb	High	NEG
604	MTTT	10TO17	F	2023	Dec-Feb	High	NEG
605	MTTT	10TO17	M	2023	Dec-Feb	High	POS	POS	POS
606	MTTT	10TO17	F	2023	Dec-Feb	High	NEG
607	MTTT	10TO17	M	2023	Dec-Feb	High	NEG
608	MTTT	10TO17	M	2023	Dec-Feb	Low	NEG
609	MTTT	10TO17	F	2023	Dec-Feb	Low	NEG
610	MTTT	10TO17	M	2023	Dec-Feb	High	NEG
611	MTTT	10TO17	F	2023	Dec-Feb	High	NEG
612	MTTT	10TO17	F	2023	Dec-Feb	High	NEG
613	MTTT	10TO17	F	2023	Dec-Feb	High	NEG
614	MTTT	10TO17	F	2023	Dec-Feb	High	NEG
615	MTTT	10TO17	M	2022	Jun-Aug	Low	NEG
616	MTTT	10TO17	M	2022	Jun-Aug	Low	NEG
617	MTTT	10TO17	F	2022	Jun-Aug	Low	NEG
618	MTTT	10TO17	M	2022	Jun-Aug	Low	NEG
619	MTTT	10TO17	F	2022	Jun-Aug	Low	NEG
620	MTTT	10TO17	F	2022	Jun-Aug	Low	NEG
621	MTTT	10TO17	M	2022	Jun-Aug	Low	NEG
622	MTTT	10TO17	F	2022	Jun-Aug	Low	NEG
623	MTTT	10TO17	F	2022	Jun-Aug	Low	NEG
624	MTTT	10TO17	F	2022	Jun-Aug	Low	NEG
625	MTTT	10TO17	M	2022	Jun-Aug	Low	NEG
626	MTTT	10TO17	M	2022	Jun-Aug	Low	NEG
627	MTTT	10TO17	M	2022	Jun-Aug	Low	NEG
628	MTTT	10TO17	F	2022	Jun-Aug	Low	NEG
629	MTTT	10TO17	M	2022	Jun-Aug	Low	NEG
630	MTTT	10TO17	M	2022	Jun-Aug	Low	NEG
631	MTTT	10TO17	F	2022	Jun-Aug	Low	NEG
632	MTTT	10TO17	F	2022	Jun-Aug	Low	NEG
633	MTTT	10TO17	F	2022	Jun-Aug	Low	NEG
634	MTTT	10TO17	M	2022	Jun-Aug	Low	POS	POS	POS
635	MTTT	10TO17	F	2022	Jun-Aug	Low	NEG
636	MTTT	10TO17	F	2022	Jun-Aug	Low	NEG
637	MTTT	10TO17	F	2022	Jun-Aug	Low	NEG
638	MTTT	10TO17	F	2022	Jun-Aug	Low	NEG
639	MTTT	10TO17	M	2022	Jun-Aug	Low	NEG
640	MTTT	10TO17	M	2022	Jun-Aug	Low	NEG
641	MTTT	10TO17	F	2022	Jun-Aug	Low	NEG
642	MTTT	10TO17	M	2022	Jun-Aug	Low	NEG
643	MTTT	10TO17	M	2022	Jun-Aug	Low	NEG
644	MTTT	10TO17	F	2022	Jun-Aug	Low	NEG
645	MTTT	10TO17	M	2022	Jun-Aug	Low	NEG
646	MTTT	10TO17	F	2022	Jun-Aug	Low	NEG
647	MTTT	10TO17	M	2022	Jun-Aug	Low	NEG
648	MTTT	10TO17	M	2022	Jun-Aug	Low	NEG
649	MTTT	10TO17	F	2022	Jun-Aug	Low	NEG
650	MTTT	10TO17	F	2022	Jun-Aug	Low	NEG
651	MTTT	10TO17	F	2022	Jun-Aug	Low	NEG
652	MTTT	10TO17	M	2022	Jun-Aug	Low	NEG
653	MTTT	10TO17	M	2022	Jun-Aug	Low	NEG
654	MTTT	10TO17	F	2022	Jun-Aug	Low	NEG
655	MTTT	10TO17	M	2022	Jun-Aug	Low	NEG
656	MTTT	10TO17	F	2022	Jun-Aug	Low	NEG
657	MTTT	10TO17	F	2022	Jun-Aug	Low	NEG
658	MTTT	10TO17	M	2022	Jun-Aug	Low	NEG
659	MTTT	10TO17	M	2022	Jun-Aug	Low	NEG
660	MTTT	10TO17	F	2022	Jun-Aug	Low	NEG
661	MTTT	10TO17	F	2022	Jun-Aug	Low	NEG
662	MTTT	10TO17	M	2022	Jun-Aug	Low	POS	POS	NEG
663	MTTT	10TO17	M	2022	Jun-Aug	Low	POS	POS	POS
664	MTTT	10TO17	F	2022	Jun-Aug	Low	NEG
665	MTTT	10TO17	F	2022	Jun-Aug	Low	NEG
666	MTTT	10TO17	M	2022	Jun-Aug	Low	NEG
667	MTTT	10TO17	F	2022	Jun-Aug	Low	NEG
668	MTTT	10TO17	F	2022	Jun-Aug	Low	NEG
669	MTTT	10TO17	M	2022	Jun-Aug	Low	NEG
670	MTTT	10TO17	M	2022	Jun-Aug	Low	NEG
671	MTTT	10TO17	M	2022	Jun-Aug	Low	NEG
672	MTTT	10TO17	M	2022	Jun-Aug	Low	NEG
673	MTTT	10TO17	F	2022	Jun-Aug	Low	NEG
674	MTTT	10TO17	M	2022	Jun-Aug	Low	NEG
675	MTTT	10TO17	F	2022	Jun-Aug	Low	NEG
676	MTTT	10TO17	F	2022	Jun-Aug	Low	NEG
677	MTTT	10TO17	F	2022	Jun-Aug	Low	NEG
678	MTTT	10TO17	F	2022	Jun-Aug	Low	NEG
679	MTTT	10TO17	M	2022	Jun-Aug	Low	NEG
680	MTTT	10TO17	F	2022	Jun-Aug	Low	NEG
681	MTTT	10TO17	M	2022	Jun-Aug	Low	NEG
682	MTTT	10TO17	M	2022	Jun-Aug	High	NEG
683	MTTT	10TO17	M	2022	Jun-Aug	High	NEG
684	MTTT	10TO17	F	2022	Jun-Aug	High	NEG
685	MTTT	10TO17	M	2022	Jun-Aug	High	NEG
686	MTTT	10TO17	F	2022	Jun-Aug	High	NEG
687	MTTT	10TO17	F	2022	Jun-Aug	High	NEG
688	MTTT	10TO17	F	2022	Jun-Aug	High	NEG
689	MTTT	10TO17	F	2022	Jun-Aug	High	NEG
690	MTTT	10TO17	F	2022	Jun-Aug	High	POS	POS	NEG
691	MTTT	10TO17	F	2022	Jun-Aug	High	NEG
692	MTTT	10TO17	F	2022	Jun-Aug	High	NEG
693	MTTT	10TO17	M	2022	Jun-Aug	High	NEG
694	MTTT	10TO17	F	2022	Jun-Aug	High	NEG
695	MTTT	10TO17	F	2022	Jun-Aug	High	NEG
696	MTTT	10TO17	M	2022	Jun-Aug	High	NEG
697	MTTT	10TO17	M	2022	Jun-Aug	High	NEG
698	MTTT	10TO17	M	2022	Jun-Aug	High	NEG
699	MTTT	10TO17	F	2022	Jun-Aug	High	NEG
700	MTTT	10TO17	M	2022	Jun-Aug	High	NEG
701	MTTT	10TO17	M	2022	Jun-Aug	High	NEG
702	MTTT	10TO17	M	2022	Jun-Aug	High	NEG
703	MTTT	10TO17	M	2022	Jun-Aug	High	NEG
704	MTTT	10TO17	F	2022	Jun-Aug	High	NEG
705	MTTT	10TO17	M	2022	Jun-Aug	High	NEG
706	MTTT	10TO17	M	2022	Jun-Aug	High	POS	NEG	POS
707	MTTT	10TO17	F	2022	Jun-Aug	High	NEG
708	MTTT	10TO17	M	2022	Jun-Aug	High	NEG
709	MTTT	10TO17	M	2022	Jun-Aug	High	NEG
710	MTTT	10TO17	F	2022	Jun-Aug	High	NEG
711	MTTT	10TO17	F	2022	Jun-Aug	High	POS	POS	NEG
712	MTTT	10TO17	M	2022	Jun-Aug	High	NEG
713	MTTT	10TO17	M	2022	Jun-Aug	High	NEG
714	MTTT	10TO17	F	2022	Jun-Aug	High	POS	POS	NEG
715	MTTT	10TO17	F	2022	Jun-Aug	High	NEG
716	MTTT	10TO17	M	2022	Jun-Aug	High	NEG
717	MTTT	10TO17	F	2022	Jun-Aug	High	NEG
718	MTTT	10TO17	M	2022	Jun-Aug	High	NEG
719	MTTT	10TO17	F	2022	Jun-Aug	High	POS	POS	POS
720	MTTT	10TO17	F	2022	Jun-Aug	High	NEG
721	MTTT	10TO17	M	2022	Jun-Aug	High	POS	POS	POS
722	MTTT	10TO17	F	2022	Jun-Aug	High	NEG
723	MTTT	10TO17	F	2022	Jun-Aug	High	NEG
724	MTTT	10TO17	F	2022	Jun-Aug	High	NEG
725	MTTT	10TO17	F	2022	Jun-Aug	High	NEG
726	MTTT	10TO17	F	2022	Jun-Aug	High	NEG
727	MTTT	10TO17	F	2022	Jun-Aug	High	NEG
728	MTTT	10TO17	F	2022	Jun-Aug	High	NEG
729	MTTT	10TO17	M	2022	Jun-Aug	High	NEG
730	MTTT	10TO17	F	2022	Jun-Aug	High	NEG
731	MTTT	10TO17	F	2022	Jun-Aug	High	NEG
732	MTTT	10TO17	F	2022	Jun-Aug	High	NEG
733	MTTT	10TO17	M	2022	Jun-Aug	High	NEG
734	MTTT	10TO17	F	2022	Jun-Aug	High	NEG
735	MTTT	10TO17	F	2022	Jun-Aug	High	NEG
736	MTTT	10TO17	F	2022	Jun-Aug	High	NEG
737	MTTT	10TO17	M	2022	Jun-Aug	High	NEG
738	MTTT	10TO17	M	2022	Jun-Aug	High	NEG
739	MTTT	10TO17	F	2022	Jun-Aug	High	NEG
740	MTTT	10TO17	M	2022	Jun-Aug	High	NEG
741	MTTT	10TO17	M	2022	Jun-Aug	High	NEG
742	MTTT	10TO17	F	2022	Jun-Aug	High	NEG
743	MTTT	10TO17	M	2022	Jun-Aug	High	NEG
744	MTTT	10TO17	F	2022	Jun-Aug	High	NEG
745	MTTT	10TO17	F	2022	Jun-Aug	High	NEG
746	MTTT	10TO17	F	2022	Jun-Aug	High	NEG
747	MTTT	10TO17	M	2022	Jun-Aug	High	NEG
748	MTTT	10TO17	F	2022	Jun-Aug	High	NEG
749	MTTT	10TO17	F	2022	Jun-Aug	High	NEG
750	MTTT	10TO17	F	2022	Jun-Aug	High	NEG
751	MTTT	10TO17	M	2022	Jun-Aug	High	NEG
752	MTTT	10TO17	M	2022	Jun-Aug	High	NEG
753	MTTT	10TO17	F	2022	Jun-Aug	High	NEG
754	MTTT	10TO17	F	2022	Jun-Aug	High	NEG
755	MTTT	10TO17	M	2022	Jun-Aug	High	NEG
756	MTTT	10TO17	M	2022	Jun-Aug	High	NEG
757	MTTT	10TO17	F	2022	Jun-Aug	High	NEG
758	MTTT	10TO17	M	2022	Jun-Aug	High	NEG
759	MTTT	10TO17	M	2022	Jun-Aug	High	NEG
760	MTTT	10TO17	M	2022	Jun-Aug	High	NEG
761	MTTT	10TO17	M	2022	Jun-Aug	High	NEG
762	MTTT	10TO17	M	2022	Jun-Aug	High	NEG
763	MTTT	10TO17	F	2022	Jun-Aug	High	NEG
764	MTTT	10TO17	F	2022	Jun-Aug	High	NEG
765	MTTT	10TO17	F	2022	Jun-Aug	High	NEG
766	MTTT	10TO17	F	2022	Jun-Aug	High	NEG
767	MTTT	10TO17	M	2022	Jun-Aug	High	NEG
768	MTTT	10TO17	F	2022	Jun-Aug	High	NEG
769	MTTT	10TO17	F	2022	Jun-Aug	High	NEG
770	MTTT	10TO17	M	2022	Jun-Aug	High	NEG
771	MTTT	10TO17	F	2022	Jun-Aug	High	NEG
772	MTTT	10TO17	F	2022	Jun-Aug	High	NEG
773	MTTT	10TO17	F	2022	Jun-Aug	High	NEG
774	MTTT	10TO17	F	2022	Jun-Aug	High	NEG
775	MTTT	10TO17	M	2022	Jun-Aug	High	NEG
776	MTTT	10TO17	F	2022	Jun-Aug	High	NEG
777	MTTT	10TO17	F	2022	Jun-Aug	High	NEG
778	MTTT	10TO17	F	2022	Jun-Aug	High	NEG
779	MTTT	10TO17	F	2022	Jun-Aug	High	NEG
780	MTTT	10TO17	M	2022	Jun-Aug	High	NEG
781	MTTT	10TO17	F	2022	Jun-Aug	High	NEG
782	MTTT	10TO17	M	2022	Jun-Aug	High	NEG
783	MTTT	10TO17	F	2022	Jun-Aug	High	POS	POS	POS
784	MTTT	10TO17	F	2022	Jun-Aug	High	NEG
785	MTTT	10TO17	M	2022	Jun-Aug	High	NEG
786	MTTT	10TO17	F	2022	Jun-Aug	High	NEG
787	MTTT	10TO17	F	2022	Jun-Aug	High	NEG
788	MTTT	10TO17	M	2022	Jun-Aug	High	NEG
789	MTTT	10TO17	M	2022	Jun-Aug	High	NEG
790	MTTT	10TO17	F	2022	Jun-Aug	High	NEG
791	MTTT	10TO17	F	2022	Jun-Aug	High	NEG
792	MTTT	10TO17	M	2022	Jun-Aug	High	NEG
793	MTTT	10TO17	M	2022	Jun-Aug	High	NEG
794	MTTT	10TO17	F	2022	Jun-Aug	High	NEG
795	MTTT	10TO17	M	2022	Jun-Aug	High	NEG
796	MTTT	10TO17	M	2022	Jun-Aug	High	NEG
797	MTTT	10TO17	F	2022	Jun-Aug	High	NEG
798	MTTT	10TO17	M	2022	Jun-Aug	High	NEG
799	MTTT	10TO17	M	2022	Jun-Aug	High	NEG
800	MTTT	10TO17	F	2022	Jun-Aug	High	NEG
801	MTTT	10TO17	M	2022	Jun-Aug	High	NEG
802	MTTT	10TO17	F	2022	Jun-Aug	High	NEG
803	MTTT	10TO17	M	2022	Jun-Aug	High	NEG
804	MTTT	10TO17	M	2022	Jun-Aug	High	NEG
805	MTTT	10TO17	M	2022	Jun-Aug	High	NEG
806	MTTT	10TO17	M	2022	Jun-Aug	High	NEG
807	MTTT	10TO17	M	2022	Jun-Aug	High	NEG
808	MTTT	10TO17	M	2022	Jun-Aug	High	NEG
809	MTTT	10TO17	F	2022	Jun-Aug	High	NEG
810	MTTT	10TO17	F	2022	Jun-Aug	High	NEG
811	MTTT	10TO17	M	2022	Jun-Aug	High	NEG
812	MTTT	10TO17	F	2022	Jun-Aug	High	NEG
813	MTTT	10TO17	M	2022	Jun-Aug	High	NEG
814	MTTT	10TO17	M	2022	Jun-Aug	High	NEG
815	MTTT	10TO17	F	2022	Jun-Aug	High	NEG
816	MTTT	10TO17	M	2022	Jun-Aug	High	NEG
817	MTTT	10TO17	M	2022	Jun-Aug	High	NEG
818	MTTT	10TO17	F	2022	Jun-Aug	High	NEG
819	MTTT	10TO17	M	2022	Jun-Aug	High	NEG
820	MTTT	10TO17	M	2022	Jun-Aug	High	NEG
821	MTTT	10TO17	F	2022	Jun-Aug	High	NEG
822	MTTT	10TO17	M	2022	Jun-Aug	High	NEG
823	MTTT	10TO17	M	2022	Jun-Aug	High	NEG
824	MTTT	10TO17	F	2022	Jun-Aug	High	NEG
825	MTTT	10TO17	F	2022	Jun-Aug	High	NEG
826	MTTT	10TO17	F	2022	Jun-Aug	High	NEG
827	MTTT	10TO17	M	2022	Jun-Aug	High	NEG
828	MTTT	10TO17	F	2022	Jun-Aug	High	NEG
829	MTTT	10TO17	F	2022	Jun-Aug	High	POS	POS	NEG
830	MTTT	10TO17	M	2022	Jun-Aug	High	NEG
831	MTTT	10TO17	F	2022	Jun-Aug	High	NEG
832	MTTT	10TO17	M	2022	Jun-Aug	High	NEG
833	MTTT	10TO17	M	2022	Jun-Aug	High	POS	POS	NEG
834	MTTT	10TO17	F	2022	Jun-Aug	High	NEG
835	MTTT	10TO17	F	2022	Jun-Aug	High	NEG
836	MTTT	10TO17	F	2022	Jun-Aug	High	NEG
837	MTTT	10TO17	F	2022	Jun-Aug	High	NEG
838	MTTT	10TO17	F	2022	Jun-Aug	High	NEG
839	MTTT	10TO17	F	2022	Jun-Aug	High	NEG
840	MTTT	10TO17	F	2022	Jun-Aug	High	NEG
841	MTTT	10TO17	F	2022	Jun-Aug	High	NEG
842	MTTT	10TO17	F	2022	Jun-Aug	High	POS	NEG	POS
843	MTTT	10TO17	M	2022	Jun-Aug	High	NEG
844	MTTT	10TO17	M	2022	Jun-Aug	High	NEG
845	MTTT	10TO17	M	2022	Jun-Aug	High	NEG
846	MTTT	10TO17	M	2022	Jun-Aug	High	NEG
847	MTTT	10TO17	F	2022	Jun-Aug	High	NEG
848	MTTT	10TO17	M	2022	Jun-Aug	High	POS	POS	POS
849	MTTT	10TO17	M	2022	Jun-Aug	High	NEG
850	MTTT	10TO17	F	2022	Jun-Aug	High	POS	POS	POS
851	MTTT	10TO17	F	2022	Jun-Aug	High	POS	POS	NEG
852	MTTT	10TO17	M	2022	Jun-Aug	High	NEG
853	MTTT	10TO17	F	2022	Jun-Aug	High	NEG
854	MTTT	10TO17	F	2022	Jun-Aug	High	NEG
855	MTTT	10TO17	F	2022	Jun-Aug	High	NEG
856	MTTT	10TO17	M	2022	Jun-Aug	High	NEG
857	MTTT	10TO17	M	2022	Jun-Aug	High	NEG
858	MTTT	10TO17	F	2022	Jun-Aug	High	NEG
859	MTTT	10TO17	F	2022	Jun-Aug	High	NEG
860	MTTT	10TO17	F	2022	Jun-Aug	High	NEG
861	MTTT	10TO17	F	2022	Jun-Aug	High	NEG
862	MTTT	10TO17	M	2022	Jun-Aug	High	NEG
863	MTTT	10TO17	F	2022	Jun-Aug	High	NEG
864	MTTT	10TO17	F	2022	Jun-Aug	High	NEG
865	MTTT	10TO17	M	2022	Jun-Aug	High	POS	POS	POS
866	MTTT	10TO17	F	2022	Jun-Aug	High	NEG
867	MTTT	10TO17	M	2022	Jun-Aug	High	NEG
868	MTTT	10TO17	M	2022	Jun-Aug	High	NEG
869	MTTT	10TO17	F	2022	Jun-Aug	High	NEG
870	MTTT	10TO17	F	2022	Jun-Aug	High	NEG
871	MTTT	10TO17	M	2022	Jun-Aug	High	NEG
872	MTTT	10TO17	M	2022	Jun-Aug	High	NEG
873	MTTT	10TO17	M	2022	Jun-Aug	High	NEG
874	MTTT	10TO17	F	2022	Jun-Aug	High	NEG
875	MTTT	10TO17	M	2022	Jun-Aug	High	NEG
876	MTTT	10TO17	M	2022	Jun-Aug	High	NEG
877	MTTT	10TO17	F	2022	Jun-Aug	High	NEG
878	MTTT	10TO17	M	2022	Jun-Aug	High	POS	POS	NEG
879	MTTT	10TO17	F	2022	Jun-Aug	High	NEG
880	MTTT	10TO17	F	2022	Jun-Aug	High	NEG
881	MTTT	10TO17	F	2022	Jun-Aug	High	NEG
882	MTTT	10TO17	F	2022	Jun-Aug	High	POS	POS	POS
883	MTTT	10TO17	M	2022	Jun-Aug	High	POS	NEG	POS
884	MTTT	10TO17	M	2022	Jun-Aug	High	NEG
885	MTTT	10TO17	M	2022	Jun-Aug	High	NEG
886	MTTT	10TO17	F	2022	Jun-Aug	High	NEG
887	MTTT	10TO17	M	2022	Jun-Aug	High	NEG
888	MTTT	10TO17	M	2022	Jun-Aug	High	NEG
889	MTTT	10TO17	M	2022	Jun-Aug	High	NEG
890	MTTT	10TO17	M	2022	Jun-Aug	High	NEG
891	MTTT	10TO17	F	2022	Jun-Aug	High	NEG
892	MTTT	10TO17	F	2022	Jun-Aug	High	NEG
893	MTTT	10TO17	F	2022	Jun-Aug	High	NEG
894	MTTT	10TO17	F	2022	Jun-Aug	High	NEG
895	MTTT	10TO17	F	2022	Jun-Aug	High	NEG
896	MTTT	10TO17	F	2022	Jun-Aug	High	POS	NEG	POS
897	MTTT	10TO17	F	2022	Jun-Aug	High	NEG
898	MTTT	10TO17	F	2022	Jun-Aug	High	NEG
899	MTTT	10TO17	F	2022	Jun-Aug	High	NEG
900	MTTT	10TO17	F	2022	Jun-Aug	High	NEG
901	MTTT	10TO17	F	2022	Jun-Aug	High	NEG
902	MTTT	10TO17	M	2022	Jun-Aug	High	NEG
903	MTTT	10TO17	M	2022	Jun-Aug	High	NEG
904	MTTT	10TO17	F	2022	Jun-Aug	High	NEG
905	MTTT	10TO17	M	2022	Jun-Aug	High	NEG
906	MTTT	10TO17	M	2022	Jun-Aug	High	NEG
907	MTTT	10TO17	F	2022	Jun-Aug	High	NEG
908	MTTT	10TO17	F	2022	Jun-Aug	High	NEG
909	MTTT	10TO17	F	2022	Jun-Aug	High	NEG
910	MTTT	10TO17	F	2022	Jun-Aug	High	NEG
911	MTTT	10TO17	M	2022	Jun-Aug	High	NEG
912	MTTT	10TO17	M	2022	Jun-Aug	High	NEG
913	MTTT	10TO17	F	2022	Jun-Aug	High	NEG
914	MTTT	10TO17	F	2022	Jun-Aug	High	NEG
915	MTTT	10TO17	F	2022	Jun-Aug	High	NEG
916	MTTT	10TO17	M	2022	Jun-Aug	High	POS	POS	NEG
917	MTTT	10TO17	F	2022	Jun-Aug	High	NEG
918	MTTT	10TO17	M	2022	Jun-Aug	High	NEG
919	MTTT	10TO17	M	2022	Jun-Aug	High	POS	POS	POS
920	MTTT	10TO17	F	2022	Jun-Aug	High	NEG
921	MTTT	10TO17	F	2022	Jun-Aug	High	NEG
922	MTTT	10TO17	M	2022	Jun-Aug	High	NEG
923	MTTT	10TO17	F	2022	Jun-Aug	High	NEG
924	MTTT	10TO17	F	2022	Jun-Aug	High	NEG
925	MTTT	10TO17	F	2022	Jun-Aug	High	NEG
926	MTTT	10TO17	M	2022	Jun-Aug	High	NEG
927	MTTT	10TO17	M	2022	Jun-Aug	High	POS	POS	POS
928	MTTT	10TO17	M	2022	Jun-Aug	High	NEG
929	MTTT	10TO17	F	2022	Jun-Aug	High	NEG
930	MTTT	10TO17	M	2022	Jun-Aug	High	NEG
931	MTTT	10TO17	F	2022	Jun-Aug	High	NEG
932	MTTT	10TO17	F	2022	Jun-Aug	High	NEG
933	MTTT	10TO17	F	2022	Jun-Aug	High	NEG
934	MTTT	10TO17	M	2022	Jun-Aug	High	NEG
935	MTTT	10TO17	F	2022	Jun-Aug	High	NEG
936	MTTT	10TO17	F	2022	Jun-Aug	High	NEG
937	MTTT	10TO17	M	2022	Jun-Aug	High	NEG
938	MTTT	10TO17	F	2022	Jun-Aug	High	NEG
939	MTTT	10TO17	F	2022	Jun-Aug	High	NEG
940	MTTT	10TO17	M	2022	Jun-Aug	High	NEG
941	MTTT	10TO17	F	2022	Jun-Aug	High	NEG
942	MTTT	10TO17	M	2022	Jun-Aug	High	POS	POS	POS
943	MTTT	10TO17	M	2022	Jun-Aug	High	NEG
944	MTTT	10TO17	M	2022	Jun-Aug	High	NEG
945	MTTT	10TO17	F	2022	Jun-Aug	High	NEG
946	MTTT	10TO17	F	2022	Jun-Aug	High	POS	POS	POS
947	MTTT	10TO17	M	2022	Jun-Aug	High	NEG
948	MTTT	10TO17	F	2022	Jun-Aug	High	NEG
949	MTTT	10TO17	M	2022	Jun-Aug	High	NEG
950	MTTT	10TO17	F	2022	Jun-Aug	High	NEG
951	MTTT	10TO17	M	2022	Jun-Aug	High	NEG
952	MTTT	10TO17	F	2022	Jun-Aug	High	NEG
953	MTTT	10TO17	M	2022	Jun-Aug	High	NEG
954	MTTT	10TO17	F	2022	Jun-Aug	High	NEG
955	MTTT	10TO17	F	2022	Jun-Aug	High	NEG
956	MTTT	10TO17	M	2022	Jun-Aug	High	NEG
957	MTTT	10TO17	M	2022	Jun-Aug	High	NEG
958	MTTT	10TO17	F	2022	Jun-Aug	High	POS	NEG	POS
959	MTTT	10TO17	F	2022	Jun-Aug	High	NEG
960	MTTT	10TO17	F	2022	Jun-Aug	High	NEG
961	MTTT	10TO17	F	2022	Jun-Aug	High	NEG
962	MTTT	10TO17	M	2022	Jun-Aug	High	NEG
963	MTTT	10TO17	M	2022	Jun-Aug	High	NEG
964	MTTT	10TO17	F	2022	Jun-Aug	High	NEG
965	MTTT	10TO17	M	2022	Jun-Aug	High	NEG
966	MTTT	10TO17	F	2022	Jun-Aug	High	NEG
967	MTTT	10TO17	F	2022	Jun-Aug	High	NEG
968	MTTT	10TO17	F	2022	Jun-Aug	High	NEG
969	MTTT	10TO17	M	2022	Jun-Aug	High	NEG
970	MTTT	10TO17	M	2022	Jun-Aug	High	NEG
971	MTTT	10TO17	F	2022	Jun-Aug	High	NEG
972	MTTT	10TO17	M	2022	Jun-Aug	High	NEG
973	MTTT	10TO17	F	2022	Jun-Aug	High	NEG
974	MTTT	10TO17	F	2022	Jun-Aug	High	NEG
975	MTTT	10TO17	M	2022	Jun-Aug	High	NEG
976	MTTT	10TO17	M	2022	Jun-Aug	High	NEG
977	MTTT	10TO17	F	2022	Jun-Aug	High	NEG
978	MTTT	10TO17	F	2022	Jun-Aug	High	NEG
979	MTTT	10TO17	M	2022	Jun-Aug	High	NEG
980	MTTT	10TO17	F	2022	Jun-Aug	High	NEG
981	MTTT	10TO17	M	2022	Jun-Aug	High	POS	POS	NEG
982	MTTT	10TO17	F	2022	Jun-Aug	High	NEG
983	MTTT	10TO17	M	2022	Jun-Aug	High	NEG
984	MTTT	10TO17	F	2022	Jun-Aug	High	POS	POS	NEG
985	MTTT	10TO17	F	2022	Jun-Aug	High	NEG
986	MTTT	10TO17	F	2022	Jun-Aug	High	NEG
987	MTTT	10TO17	F	2022	Jun-Aug	High	NEG
988	MTTT	10TO17	F	2022	Jun-Aug	High	NEG
989	MTTT	10TO17	F	2022	Jun-Aug	High	NEG
990	MTTT	10TO17	F	2022	Jun-Aug	High	NEG
991	MTTT	10TO17	F	2022	Jun-Aug	High	NEG
992	MTTT	10TO17	M	2022	Jun-Aug	High	NEG
993	MTTT	10TO17	M	2022	Jun-Aug	High	NEG
994	MTTT	10TO17	M	2022	Jun-Aug	High	POS	POS	POS
995	MTTT	10TO17	M	2022	Jun-Aug	High	NEG
996	MTTT	10TO17	F	2022	Jun-Aug	High	NEG
997	MTTT	10TO17	F	2022	Jun-Aug	High	NEG
998	MTTT	10TO17	F	2022	Jun-Aug	High	NEG
999	MTTT	10TO17	M	2022	Jun-Aug	High	NEG
1000	MTTT	10TO17	M	2022	Jun-Aug	High	NEG
1001	MTTT	10TO17	F	2022	Jun-Aug	High	NEG
1002	MTTT	10TO17	M	2022	Jun-Aug	High	NEG
1003	MTTT	10TO17	F	2022	Jun-Aug	High	NEG
1004	MTTT	10TO17	F	2022	Jun-Aug	High	NEG
1005	MTTT	10TO17	M	2022	Jun-Aug	High	NEG
1006	MTTT	10TO17	M	2022	Jun-Aug	High	NEG
1007	MTTT	10TO17	F	2022	Jun-Aug	High	NEG
1008	MTTT	10TO17	M	2022	Jun-Aug	High	NEG
1009	MTTT	10TO17	F	2022	Jun-Aug	High	NEG
1010	MTTT	10TO17	M	2022	Jun-Aug	High	NEG
1011	MTTT	10TO17	F	2022	Jun-Aug	High	POS	NEG	POS
1012	MTTT	10TO17	M	2022	Jun-Aug	High	POS	POS	POS
1013	MTTT	10TO17	F	2022	Jun-Aug	High	NEG
1014	MTTT	10TO17	F	2022	Jun-Aug	High	NEG
1015	MTTT	10TO17	M	2022	Jun-Aug	High	NEG
1016	MTTT	10TO17	F	2022	Jun-Aug	High	POS	NEG	POS
1017	MTTT	10TO17	F	2022	Jun-Aug	High	NEG
1018	MTTT	10TO17	M	2022	Jun-Aug	High	NEG
1019	MTTT	10TO17	F	2022	Jun-Aug	High	NEG
1020	MTTT	10TO17	F	2022	Jun-Aug	High	NEG
1021	MTTT	10TO17	M	2022	Jun-Aug	High	NEG
1022	MTTT	10TO17	F	2022	Jun-Aug	High	NEG
1023	MTTT	10TO17	F	2022	Jun-Aug	High	NEG
1024	MTTT	10TO17	F	2022	Jun-Aug	High	NEG
1025	MTTT	10TO17	F	2022	Jun-Aug	High	NEG
1026	MTTT	10TO17	M	2022	Jun-Aug	High	NEG
1027	MTTT	10TO17	M	2022	Jun-Aug	High	NEG
1028	MTTT	10TO17	M	2022	Jun-Aug	High	NEG
1029	MTTT	10TO17	M	2022	Jun-Aug	High	NEG
1030	MTTT	10TO17	F	2022	Jun-Aug	High	NEG
1031	MTTT	10TO17	M	2022	Jun-Aug	High	NEG
1032	MTTT	10TO17	M	2022	Jun-Aug	High	NEG
1033	MTTT	10TO17	F	2022	Jun-Aug	High	NEG
1034	MTTT	10TO17	M	2022	Jun-Aug	High	NEG
1035	MTTT	10TO17	M	2022	Jun-Aug	High	POS	POS	POS
1036	MTTT	10TO17	M	2022	Jun-Aug	High	NEG
1037	MTTT	10TO17	F	2022	Jun-Aug	High	NEG
1038	MTTT	10TO17	M	2022	Jun-Aug	High	NEG
1039	MTTT	10TO17	M	2022	Jun-Aug	High	NEG
1040	MTTT	10TO17	M	2022	Jun-Aug	High	NEG
1041	MTTT	10TO17	F	2022	Jun-Aug	High	POS	POS	NEG
1042	MTTT	10TO17	M	2022	Jun-Aug	High	NEG
1043	MTTT	10TO17	F	2022	Jun-Aug	High	NEG
1044	MTTT	10TO17	M	2022	Jun-Aug	High	NEG
1045	MTTT	10TO17	F	2022	Jun-Aug	High	NEG
1046	MTTT	10TO17	M	2022	Jun-Aug	High	NEG
1047	MTTT	10TO17	M	2022	Jun-Aug	High	NEG
1048	MTTT	10TO17	F	2022	Jun-Aug	High	NEG
1049	MTTT	10TO17	M	2022	Jun-Aug	High	NEG
1050	MTTT	10TO17	M	2022	Jun-Aug	High	NEG
1051	MTTT	10TO17	F	2022	Jun-Aug	High	POS	POS	POS
1052	MTTT	10TO17	M	2022	Jun-Aug	High	NEG
1053	MTTT	10TO17	F	2022	Jun-Aug	High	NEG
1054	MTTT	10TO17	M	2022	Jun-Aug	High	NEG
1055	MTTT	10TO17	M	2022	Jun-Aug	High	POS	POS	POS
1056	MTTT	10TO17	F	2022	Jun-Aug	High	NEG
1057	MTTT	10TO17	M	2022	Jun-Aug	High	NEG
1058	MTTT	10TO17	M	2022	Jun-Aug	High	POS	POS	NEG
1059	MTTT	10TO17	M	2022	Jun-Aug	High	NEG
1060	MTTT	10TO17	M	2022	Jun-Aug	High	POS	NEG	POS
1061	MTTT	10TO17	F	2022	Jun-Aug	High	NEG
1062	MTTT	10TO17	M	2022	Jun-Aug	High	NEG
1063	MTTT	10TO17	M	2022	Jun-Aug	High	NEG
1064	MTTT	10TO17	F	2022	Jun-Aug	High	NEG
1065	MTTT	10TO17	F	2022	Jun-Aug	High	POS	POS	POS
1066	MTTT	10TO17	M	2022	Jun-Aug	High	POS	POS	NEG
1067	MTTT	10TO17	F	2022	Jun-Aug	High	NEG
1068	MTTT	10TO17	F	2022	Jun-Aug	High	POS	POS	POS
1069	MTTT	10TO17	M	2022	Jun-Aug	High	POS	POS	POS
1070	MTTT	10TO17	M	2022	Jun-Aug	High	NEG
1071	MTTT	10TO17	F	2022	Jun-Aug	High	NEG
1072	MTTT	10TO17	F	2022	Jun-Aug	High	NEG
1073	MTTT	10TO17	M	2022	Jun-Aug	High	NEG
1074	MTTT	10TO17	F	2022	Jun-Aug	High	NEG
1075	MTTT	10TO17	M	2022	Jun-Aug	High	POS	POS	NEG
1076	MTTT	10TO17	F	2022	Jun-Aug	High	NEG
1077	MTTT	10TO17	M	2022	Jun-Aug	High	NEG
1078	MTTT	10TO17	M	2022	Jun-Aug	High	NEG
1079	MTTT	10TO17	F	2022	Jun-Aug	High	POS	POS	POS
1080	MTTT	10TO17	M	2022	Jun-Aug	High	NEG
1081	MTTT	10TO17	M	2022	Jun-Aug	High	NEG
1082	MTTT	10TO17	M	2022	Jun-Aug	High	NEG
1083	MTTT	10TO17	F	2022	Jun-Aug	High	NEG
1084	MTTT	10TO17	F	2022	Jun-Aug	High	NEG
1085	MTTT	10TO17	M	2022	Jun-Aug	High	POS	POS	POS
1086	MTTT	10TO17	F	2022	Jun-Aug	High	NEG
1087	MTTT	10TO17	F	2022	Jun-Aug	High	POS	POS	NEG
1088	MTTT	10TO17	M	2022	Jun-Aug	High	NEG
1089	MTTT	10TO17	F	2022	Jun-Aug	High	NEG
1090	MTTT	10TO17	M	2022	Jun-Aug	High	NEG
1091	MTTT	10TO17	F	2022	Jun-Aug	High	NEG
1092	MTTT	10TO17	M	2022	Jun-Aug	High	NEG
1093	MTTT	10TO17	F	2022	Jun-Aug	High	NEG
1094	MTTT	10TO17	F	2022	Jun-Aug	High	NEG
1095	MTTT	10TO17	M	2022	Jun-Aug	High	NEG
1096	MTTT	10TO17	M	2022	Jun-Aug	High	POS	NEG	POS
1097	MTTT	10TO17	M	2022	Jun-Aug	High	NEG
1098	MTTT	10TO17	F	2022	Jun-Aug	High	NEG
1099	MTTT	10TO17	M	2022	Jun-Aug	High	POS	POS	POS
1100	MTTT	10TO17	F	2022	Jun-Aug	High	POS	NEG	POS
1101	MTTT	10TO17	F	2022	Jun-Aug	High	NEG
1102	MTTT	10TO17	F	2022	Jun-Aug	High	NEG
1103	MTTT	10TO17	M	2022	Jun-Aug	High	NEG
1104	MTTT	10TO17	M	2022	Jun-Aug	High	POS	POS	POS
1105	MTTT	10TO17	F	2022	Jun-Aug	High	NEG
1106	MTTT	10TO17	M	2022	Jun-Aug	High	NEG
1107	MTTT	10TO17	M	2022	Jun-Aug	High	NEG
1108	MTTT	10TO17	M	2022	Jun-Aug	High	POS	POS	POS
1109	MTTT	10TO17	F	2022	Jun-Aug	High	NEG
1110	MTTT	10TO17	F	2022	Jun-Aug	High	NEG
1111	MTTT	10TO17	M	2022	Jun-Aug	High	NEG
1112	MTTT	10TO17	F	2022	Jun-Aug	High	NEG
1113	MTTT	10TO17	F	2022	Jun-Aug	High	NEG
1114	MTTT	10TO17	F	2022	Jun-Aug	High	NEG
1115	MTTT	10TO17	F	2022	Jun-Aug	High	NEG
1116	MTTT	10TO17	M	2022	Jun-Aug	High	NEG
1117	MTTT	10TO17	M	2022	Jun-Aug	High	POS	POS	POS
1118	MTTT	10TO17	F	2023	Jun-Aug	Low	NEG
1119	MTTT	10TO17	F	2023	Jun-Aug	High	NEG
1120	MTTT	10TO17	M	2023	Jun-Aug	High	NEG
1121	MTTT	10TO17	M	2023	Jun-Aug	High	NEG
1122	MTTT	10TO17	M	2023	Jun-Aug	High	NEG
1123	MTTT	10TO17	M	2023	Jun-Aug	High	NEG
1124	MTTT	10TO17	F	2023	Jun-Aug	Low	NEG
1125	MTTT	10TO17	M	2023	Jun-Aug	High	POS	NEG	POS
1126	MTTT	10TO17	M	2023	Jun-Aug	High	NEG
1127	MTTT	10TO17	F	2023	Jun-Aug	High	NEG
1128	MTTT	10TO17	F	2023	Jun-Aug	Low	NEG
1129	MTTT	10TO17	M	2023	Jun-Aug	High	NEG
1130	MTTT	10TO17	M	2023	Jun-Aug	High	NEG
1131	MTTT	10TO17	M	2023	Jun-Aug	High	NEG
1132	MTTT	10TO17	F	2023	Jun-Aug	High	NEG
1133	MTTT	10TO17	M	2023	Jun-Aug	Low	NEG
1134	MTTT	10TO17	M	2023	Jun-Aug	High	NEG
1135	MTTT	10TO17	M	2023	Jun-Aug	High	POS	POS	POS
1136	MTTT	10TO17	M	2023	Jun-Aug	High	NEG
1137	MTTT	10TO17	F	2023	Jun-Aug	High	NEG
1138	MTTT	10TO17	F	2023	Jun-Aug	High	NEG
1139	MTTT	10TO17	M	2023	Jun-Aug	High	POS	POS	POS
1140	MTTT	10TO17	F	2023	Jun-Aug	High	NEG
1141	MTTT	10TO17	F	2023	Jun-Aug	High	NEG
1142	MTTT	10TO17	M	2023	Jun-Aug	Low	POS	POS	NEG
1143	MTTT	10TO17	M	2023	Jun-Aug	High	NEG
1144	MTTT	10TO17	F	2023	Jun-Aug	High	NEG
1145	MTTT	10TO17	M	2023	Jun-Aug	High	NEG
1146	MTTT	10TO17	F	2023	Jun-Aug	High	NEG
1147	MTTT	10TO17	F	2023	Jun-Aug	High	NEG
1148	MTTT	10TO17	F	2023	Jun-Aug	High	NEG
1149	MTTT	10TO17	F	2023	Jun-Aug	High	NEG
1150	MTTT	10TO17	F	2023	Jun-Aug	High	NEG
1151	MTTT	10TO17	F	2023	Jun-Aug	High	NEG
1152	MTTT	10TO17	F	2023	Jun-Aug	High	NEG
1153	MTTT	10TO17	M	2023	Jun-Aug	Low	NEG
1154	MTTT	10TO17	M	2023	Jun-Aug	High	NEG
1155	MTTT	10TO17	M	2023	Jun-Aug	High	NEG
1156	MTTT	10TO17	M	2023	Jun-Aug	High	NEG
1157	MTTT	10TO17	M	2023	Jun-Aug	High	NEG
1158	MTTT	10TO17	F	2023	Jun-Aug	High	NEG
1159	MTTT	10TO17	F	2023	Jun-Aug	High	NEG
1160	MTTT	10TO17	M	2023	Jun-Aug	High	NEG
1161	MTTT	10TO17	F	2023	Jun-Aug	High	POS	POS	POS
1162	MTTT	10TO17	F	2023	Jun-Aug	Low	POS	POS	NEG
1163	MTTT	10TO17	F	2023	Jun-Aug	Low	POS	POS	NEG
1164	MTTT	10TO17	F	2023	Jun-Aug	High	NEG
1165	MTTT	10TO17	M	2023	Jun-Aug	High	NEG
1166	MTTT	10TO17	F	2023	Jun-Aug	Low	NEG
1167	MTTT	10TO17	M	2023	Jun-Aug	High	NEG
1168	MTTT	10TO17	M	2023	Jun-Aug	Low	NEG
1169	MTTT	10TO17	F	2023	Jun-Aug	High	NEG
1170	MTTT	10TO17	F	2023	Jun-Aug	High	NEG
1171	MTTT	10TO17	M	2023	Jun-Aug	High	NEG
1172	MTTT	10TO17	F	2023	Jun-Aug	High	NEG
1173	MTTT	10TO17	M	2023	Jun-Aug	High	NEG
1174	MTTT	10TO17	M	2023	Jun-Aug	High	NEG
1175	MTTT	10TO17	M	2023	Jun-Aug	High	NEG
1176	MTTT	10TO17	M	2023	Jun-Aug	High	NEG
1177	MTTT	10TO17	F	2023	Jun-Aug	Low	NEG
1178	MTTT	10TO17	F	2023	Jun-Aug	High	POS	POS	POS
1179	MTTT	10TO17	F	2023	Jun-Aug	High	NEG
1180	MTTT	10TO17	F	2023	Jun-Aug	High	NEG
1181	MTTT	10TO17	F	2023	Jun-Aug	High	POS	POS	POS
1182	MTTT	10TO17	F	2023	Jun-Aug	Low	NEG
1183	MTTT	10TO17	F	2023	Jun-Aug	High	POS	POS	NEG
1184	MTTT	10TO17	F	2023	Jun-Aug	Low	NEG
1185	MTTT	10TO17	F	2023	Jun-Aug	Low	NEG
1186	MTTT	10TO17	F	2023	Jun-Aug	High	NEG
1187	MTTT	10TO17	M	2023	Jun-Aug	High	NEG
1188	MTTT	10TO17	F	2023	Jun-Aug	Low	NEG
1189	MTTT	10TO17	F	2023	Jun-Aug	High	NEG
1190	MTTT	10TO17	M	2023	Jun-Aug	High	NEG
1191	MTTT	10TO17	F	2023	Jun-Aug	High	NEG
1192	MTTT	10TO17	F	2023	Jun-Aug	High	NEG
1193	MTTT	10TO17	F	2023	Jun-Aug	High	NEG
1194	MTTT	10TO17	F	2023	Jun-Aug	High	NEG
1195	MTTT	10TO17	F	2023	Jun-Aug	High	NEG
1196	MTTT	10TO17	M	2023	Jun-Aug	High	NEG
1197	MTTT	10TO17	M	2023	Jun-Aug	High	NEG
1198	MTTT	10TO17	F	2023	Jun-Aug	High	NEG
1199	MTTT	10TO17	M	2023	Jun-Aug	High	NEG
1200	MTTT	10TO17	F	2023	Jun-Aug	High	NEG
1201	MTTT	10TO17	F	2023	Jun-Aug	High	NEG
1202	MTTT	10TO17	F	2023	Jun-Aug	High	POS	POS	POS
1203	MTTT	10TO17	M	2023	Jun-Aug	Low	NEG
1204	MTTT	10TO17	M	2023	Jun-Aug	High	NEG
1205	MTTT	10TO17	F	2023	Jun-Aug	High	NEG
1206	MTTT	10TO17	F	2023	Jun-Aug	High	NEG
1207	MTTT	10TO17	F	2023	Jun-Aug	High	NEG
1208	MTTT	10TO17	M	2023	Jun-Aug	High	POS	POS	NEG
1209	MTTT	10TO17	M	2023	Jun-Aug	Low	NEG
1210	MTTT	10TO17	M	2023	Jun-Aug	High	NEG
1211	MTTT	10TO17	F	2023	Jun-Aug	High	NEG
1212	MTTT	10TO17	M	2023	Jun-Aug	High	NEG
1213	MTTT	10TO17	F	2023	Jun-Aug	High	NEG
1214	MTTT	10TO17	F	2023	Jun-Aug	Low	POS	POS	NEG
1215	MTTT	10TO17	F	2023	Jun-Aug	High	NEG
1216	MTTT	10TO17	M	2023	Jun-Aug	Low	NEG
1217	MTTT	10TO17	F	2023	Jun-Aug	High	POS	POS	NEG
1218	MTTT	10TO17	M	2023	Jun-Aug	High	NEG
1219	MTTT	10TO17	M	2023	Jun-Aug	High	NEG
1220	MTTT	10TO17	F	2023	Jun-Aug	High	NEG
1221	MTTT	10TO17	F	2023	Jun-Aug	High	NEG
1222	MTTT	10TO17	M	2023	Jun-Aug	High	NEG
1223	MTTT	10TO17	M	2023	Jun-Aug	High	NEG
1224	MTTT	10TO17	M	2023	Jun-Aug	High	NEG
1225	MTTT	10TO17	M	2023	Jun-Aug	High	POS	POS	POS
1226	MTTT	10TO17	M	2023	Jun-Aug	High	NEG
1227	MTTT	10TO17	M	2023	Jun-Aug	High	NEG
1228	MTTT	10TO17	M	2023	Jun-Aug	High	NEG
1229	MTTT	10TO17	F	2023	Jun-Aug	Low	NEG
1230	MTTT	10TO17	F	2023	Jun-Aug	High	NEG
1231	MTTT	10TO17	F	2023	Jun-Aug	High	NEG
1232	MTTT	10TO17	F	2023	Jun-Aug	High	NEG
1233	MTTT	10TO17	M	2023	Jun-Aug	High	NEG
1234	MTTT	10TO17	F	2023	Jun-Aug	High	NEG
1235	MTTT	10TO17	M	2023	Jun-Aug	High	NEG
1236	MTTT	10TO17	M	2023	Jun-Aug	High	NEG
1237	MTTT	10TO17	M	2023	Jun-Aug	High	NEG
1238	MTTT	10TO17	M	2023	Jun-Aug	Low	NEG
1239	MTTT	10TO17	F	2023	Jun-Aug	High	POS	POS	POS
1240	MTTT	10TO17	F	2023	Jun-Aug	Low	NEG
1241	MTTT	10TO17	F	2023	Jun-Aug	High	NEG
1242	MTTT	10TO17	M	2023	Jun-Aug	High	NEG
1243	MTTT	10TO17	F	2023	Jun-Aug	High	NEG
1244	MTTT	10TO17	F	2023	Jun-Aug	High	NEG
1245	MTTT	10TO17	F	2023	Jun-Aug	High	NEG
1246	MTTT	10TO17	F	2023	Jun-Aug	High	NEG
1247	MTTT	10TO17	F	2023	Jun-Aug	High	NEG
1248	MTTT	10TO17	M	2023	Jun-Aug	Low	NEG
1249	MTTT	10TO17	F	2023	Jun-Aug	High	NEG
1250	MTTT	10TO17	M	2023	Jun-Aug	High	NEG
1251	MTTT	10TO17	F	2023	Jun-Aug	High	NEG
1252	MTTT	10TO17	M	2023	Jun-Aug	High	NEG
1253	MTTT	10TO17	M	2023	Jun-Aug	High	NEG
1254	MTTT	10TO17	F	2023	Jun-Aug	High	NEG
1255	MTTT	10TO17	F	2023	Jun-Aug	Low	NEG
1256	MTTT	10TO17	F	2023	Jun-Aug	High	NEG
1257	MTTT	10TO17	F	2023	Jun-Aug	High	POS	POS	POS
1258	MTTT	10TO17	M	2023	Jun-Aug	High	POS	POS	POS
1259	MTTT	10TO17	M	2023	Jun-Aug	High	NEG
1260	MTTT	10TO17	F	2023	Jun-Aug	High	NEG
1261	MTTT	10TO17	M	2023	Jun-Aug	High	NEG
1262	MTTT	10TO17	M	2023	Jun-Aug	High	NEG
1263	MTTT	10TO17	M	2023	Jun-Aug	High	NEG
1264	MTTT	10TO17	M	2023	Jun-Aug	Low	NEG
1265	MTTT	10TO17	M	2023	Jun-Aug	High	POS	POS	POS
1266	MTTT	10TO17	M	2023	Jun-Aug	High	POS	POS	POS
1267	MTTT	10TO17	M	2023	Jun-Aug	High	NEG
1268	MTTT	10TO17	M	2023	Jun-Aug	High	NEG
1269	MTTT	10TO17	F	2023	Jun-Aug	High	NEG
1270	MTTT	10TO17	F	2023	Jun-Aug	High	POS	POS	NEG
1271	MTTT	10TO17	M	2023	Jun-Aug	High	NEG
1272	MTTT	10TO17	F	2023	Jun-Aug	High	NEG
1273	MTTT	10TO17	F	2023	Jun-Aug	High	NEG
1274	MTTT	10TO17	M	2023	Jun-Aug	High	NEG
1275	MTTT	10TO17	M	2023	Jun-Aug	Low	NEG
1276	MTTT	10TO17	F	2023	Jun-Aug	High	NEG
1277	MTTT	10TO17	M	2023	Jun-Aug	High	NEG
1278	MTTT	10TO17	M	2023	Jun-Aug	High	NEG
1279	MTTT	10TO17	M	2023	Jun-Aug	High	NEG
1280	MTTT	10TO17	F	2023	Jun-Aug	High	NEG
1281	MTTT	10TO17	F	2023	Jun-Aug	High	NEG
1282	MTTT	10TO17	M	2023	Jun-Aug	High	NEG
1283	MTTT	10TO17	F	2023	Jun-Aug	High	NEG
1284	MTTT	10TO17	F	2023	Jun-Aug	High	NEG
1285	MTTT	10TO17	M	2023	Jun-Aug	High	NEG
1286	MTTT	10TO17	F	2023	Jun-Aug	High	NEG
1287	MTTT	10TO17	M	2023	Jun-Aug	High	NEG
1288	MTTT	10TO17	F	2023	Jun-Aug	High	NEG
1289	MTTT	10TO17	F	2023	Jun-Aug	High	NEG
1290	MTTT	10TO17	M	2023	Jun-Aug	High	POS	POS	NEG
1291	MTTT	10TO17	F	2023	Jun-Aug	High	NEG
1292	MTTT	10TO17	M	2023	Jun-Aug	High	NEG
1293	MTTT	10TO17	F	2023	Jun-Aug	High	NEG
1294	MTTT	10TO17	M	2023	Jun-Aug	High	NEG
1295	MTTT	10TO17	F	2023	Jun-Aug	High	NEG
1296	MTTT	10TO17	M	2023	Jun-Aug	High	NEG
1297	MTTT	10TO17	F	2023	Jun-Aug	High	NEG
1298	MTTT	10TO17	F	2023	Jun-Aug	High	NEG
1299	MTTT	10TO17	M	2023	Jun-Aug	High	NEG
1300	MTTT	10TO17	F	2023	Jun-Aug	High	POS	POS	NEG
1301	MTTT	10TO17	M	2023	Jun-Aug	High	NEG
1302	MTTT	10TO17	F	2023	Jun-Aug	High	NEG
1303	MTTT	10TO17	M	2023	Jun-Aug	High	NEG
1304	MTTT	10TO17	M	2023	Jun-Aug	High	NEG
1305	MTTT	10TO17	M	2023	Jun-Aug	High	NEG
1306	MTTT	10TO17	F	2023	Jun-Aug	High	POS	POS	POS
1307	MTTT	10TO17	M	2023	Jun-Aug	High	POS	NEG	POS
1308	MTTT	10TO17	F	2023	Jun-Aug	Low	NEG
1309	MTTT	10TO17	M	2023	Jun-Aug	High	NEG
1310	MTTT	10TO17	M	2023	Jun-Aug	High	NEG
1311	MTTT	10TO17	M	2023	Jun-Aug	Low	NEG
1312	MTTT	10TO17	F	2023	Jun-Aug	High	NEG
1313	MTTT	10TO17	F	2023	Jun-Aug	High	NEG
1314	MTTT	10TO17	M	2023	Jun-Aug	High	NEG
1315	MTTT	10TO17	F	2023	Jun-Aug	High	NEG
1316	MTTT	10TO17	M	2023	Jun-Aug	High	POS	POS	NEG
1317	MTTT	10TO17	M	2023	Jun-Aug	High	NEG
1318	MTTT	10TO17	F	2023	Jun-Aug	High	NEG
1319	MTTT	10TO17	M	2023	Jun-Aug	High	NEG
1320	MTTT	10TO17	M	2023	Jun-Aug	Low	POS	POS	NEG
1321	MTTT	10TO17	M	2023	Jun-Aug	High	NEG
1322	MTTT	10TO17	F	2023	Jun-Aug	High	NEG
1323	MTTT	10TO17	F	2023	Jun-Aug	High	NEG
1324	MTTT	10TO17	F	2023	Jun-Aug	High	POS	POS	NEG
1325	MTTT	10TO17	M	2023	Jun-Aug	High	POS	POS	POS
1326	MTTT	10TO17	M	2023	Jun-Aug	High	NEG
1327	MTTT	10TO17	F	2023	Jun-Aug	Low	NEG
1328	MTTT	10TO17	F	2023	Jun-Aug	High	NEG
1329	MTTT	10TO17	M	2023	Jun-Aug	High	POS	POS	NEG
1330	MTTT	10TO17	F	2023	Jun-Aug	High	NEG
1331	MTTT	10TO17	M	2023	Jun-Aug	High	NEG
1332	MTTT	10TO17	F	2023	Jun-Aug	High	POS	POS	POS
1333	MTTT	10TO17	M	2023	Jun-Aug	High	NEG
1334	MTTT	10TO17	F	2023	Jun-Aug	High	NEG
1335	MTTT	10TO17	F	2023	Jun-Aug	High	NEG
1336	MTTT	10TO17	F	2023	Jun-Aug	High	NEG
1337	MTTT	10TO17	M	2023	Jun-Aug	Low	POS	POS	NEG
1338	MTTT	10TO17	F	2023	Jun-Aug	High	NEG
1339	MTTT	10TO17	M	2023	Jun-Aug	High	POS	POS	POS
1340	MTTT	10TO17	F	2023	Jun-Aug	High	NEG
1341	MTTT	10TO17	M	2023	Jun-Aug	High	NEG
1342	MTTT	10TO17	M	2023	Jun-Aug	High	NEG
1343	MTTT	10TO17	F	2023	Jun-Aug	High	NEG
1344	MTTT	10TO17	F	2023	Jun-Aug	High	NEG
1345	MTTT	10TO17	F	2023	Jun-Aug	High	POS	POS	NEG
1346	MTTT	10TO17	F	2023	Jun-Aug	High	NEG
1347	MTTT	10TO17	F	2023	Jun-Aug	High	NEG
1348	MTTT	10TO17	M	2023	Jun-Aug	Low	NEG
1349	MTTT	10TO17	F	2023	Jun-Aug	High	NEG
1350	MTTT	10TO17	M	2023	Jun-Aug	High	NEG
1351	MTTT	10TO17	F	2023	Jun-Aug	High	NEG
1352	MTTT	10TO17	M	2023	Jun-Aug	High	NEG
1353	MTTT	10TO17	M	2023	Jun-Aug	High	NEG
1354	MTTT	10TO17	M	2023	Jun-Aug	High	NEG
1355	MTTT	10TO17	F	2023	Jun-Aug	High	NEG
1356	MTTT	10TO17	M	2023	Jun-Aug	High	POS	POS	NEG
1357	MTTT	10TO17	F	2023	Jun-Aug	High	NEG
1358	MTTT	10TO17	M	2023	Jun-Aug	High	NEG
1359	MTTT	10TO17	F	2023	Jun-Aug	High	NEG
1360	MTTT	10TO17	M	2023	Jun-Aug	High	POS	POS	NEG
1361	MTTT	10TO17	M	2023	Jun-Aug	High	NEG
1362	MTTT	10TO17	F	2023	Jun-Aug	High	POS	NEG	POS
1363	MTTT	10TO17	F	2023	Jun-Aug	High	NEG
1364	MTTT	10TO17	M	2023	Jun-Aug	High	NEG
1365	MTTT	10TO17	M	2023	Jun-Aug	High	POS	POS	POS
1366	MTTT	10TO17	F	2023	Jun-Aug	High	NEG
1367	MTTT	10TO17	M	2023	Jun-Aug	High	NEG
1368	MTTT	10TO17	F	2023	Jun-Aug	High	NEG
1369	MTTT	10TO17	F	2023	Jun-Aug	High	NEG
1370	MTTT	10TO17	F	2023	Jun-Aug	High	NEG
1371	MTTT	10TO17	M	2023	Jun-Aug	High	NEG
1372	MTTT	10TO17	M	2023	Jun-Aug	High	NEG
1373	MTTT	10TO17	F	2023	Jun-Aug	High	NEG
1374	MTTT	10TO17	M	2023	Jun-Aug	Low	POS	POS	POS
1375	MTTT	10TO17	F	2023	Jun-Aug	High	NEG
1376	MTTT	10TO17	F	2023	Jun-Aug	High	NEG
1377	MTTT	10TO17	M	2023	Jun-Aug	High	NEG
1378	MTTT	10TO17	F	2023	Jun-Aug	High	NEG
1379	MTTT	10TO17	F	2023	Jun-Aug	High	NEG
1380	MTTT	10TO17	F	2023	Jun-Aug	High	NEG
1381	MTTT	10TO17	M	2023	Jun-Aug	High	NEG
1382	MTTT	10TO17	F	2023	Jun-Aug	High	NEG
1383	MTTT	10TO17	M	2023	Jun-Aug	High	POS	NEG	POS
1384	MTTT	10TO17	M	2023	Jun-Aug	High	NEG
1385	MTTT	10TO17	M	2023	Jun-Aug	High	NEG
1386	MTTT	10TO17	M	2023	Jun-Aug	Low	NEG
1387	MTTT	10TO17	M	2023	Jun-Aug	High	NEG
1388	MTTT	10TO17	F	2023	Jun-Aug	Low	NEG
1389	MTTT	10TO17	F	2023	Jun-Aug	High	NEG
1390	MTTT	10TO17	M	2023	Jun-Aug	High	NEG
1391	MTTT	10TO17	F	2023	Jun-Aug	High	NEG
1392	MTTT	10TO17	F	2023	Jun-Aug	Low	NEG
1393	MTTT	10TO17	F	2023	Jun-Aug	High	NEG
1394	MTTT	10TO17	F	2023	Jun-Aug	High	NEG
1395	MTTT	10TO17	M	2023	Jun-Aug	High	NEG
1396	MTTT	10TO17	M	2023	Jun-Aug	High	NEG
1397	MTTT	10TO17	M	2023	Jun-Aug	Low	NEG
1398	MTTT	10TO17	F	2023	Jun-Aug	High	NEG
1399	MTTT	10TO17	F	2023	Jun-Aug	High	NEG
1400	MTTT	10TO17	F	2023	Jun-Aug	Low	NEG
1401	MTTT	10TO17	M	2023	Jun-Aug	High	NEG
1402	MTTT	10TO17	M	2023	Jun-Aug	High	NEG
1403	MTTT	10TO17	M	2023	Jun-Aug	High	NEG
1404	MTTT	10TO17	F	2023	Jun-Aug	High	NEG
1405	MTTT	10TO17	M	2023	Jun-Aug	High	NEG
1406	MTTT	10TO17	F	2023	Jun-Aug	High	NEG
1407	MTTT	10TO17	M	2023	Jun-Aug	High	NEG
1408	MTTT	10TO17	M	2023	Jun-Aug	High	NEG
1409	MTTT	10TO17	M	2023	Jun-Aug	High	NEG
1410	MTTT	10TO17	F	2023	Jun-Aug	High	NEG
1411	MTTT	10TO17	M	2023	Jun-Aug	High	POS	POS	POS
1412	MTTT	10TO17	M	2023	Jun-Aug	High	NEG
1413	MTTT	10TO17	F	2023	Jun-Aug	High	NEG
1414	MTTT	10TO17	M	2023	Jun-Aug	High	NEG
1415	MTTT	10TO17	F	2023	Jun-Aug	High	NEG
1416	MTTT	10TO17	F	2023	Jun-Aug	High	POS	POS	NEG
1417	MTTT	10TO17	F	2023	Jun-Aug	High	NEG
1418	MTTT	10TO17	F	2023	Jun-Aug	High	NEG
1419	MTTT	10TO17	F	2023	Jun-Aug	High	NEG
1420	MTTT	10TO17	M	2023	Jun-Aug	High	NEG
1421	MTTT	10TO17	F	2023	Jun-Aug	High	NEG
1422	MTTT	10TO17	M	2023	Jun-Aug	High	NEG
1423	MTTT	10TO17	F	2023	Jun-Aug	Low	NEG
1424	MTTT	10TO17	F	2023	Jun-Aug	High	NEG
1425	MTTT	10TO17	M	2023	Jun-Aug	Low	POS	NEG	POS
1426	MTTT	10TO17	M	2023	Jun-Aug	High	NEG
1427	MTTT	10TO17	F	2023	Jun-Aug	High	NEG
1428	MTTT	10TO17	M	2023	Jun-Aug	High	NEG
1429	MTTT	10TO17	F	2023	Jun-Aug	Low	NEG
1430	MTTT	10TO17	F	2023	Jun-Aug	High	NEG
1431	MTTT	10TO17	M	2023	Jun-Aug	High	NEG
1432	MTTT	10TO17	M	2023	Jun-Aug	High	NEG
1433	MTTT	10TO17	M	2023	Jun-Aug	High	NEG
1434	MTTT	10TO17	M	2023	Jun-Aug	High	NEG
1435	MTTT	10TO17	F	2023	Jun-Aug	High	NEG
1436	MTTT	10TO17	M	2023	Jun-Aug	High	NEG
1437	MTTT	10TO17	F	2023	Jun-Aug	High	POS	POS	NEG
1438	MTTT	10TO17	F	2023	Jun-Aug	High	NEG
1439	MTTT	10TO17	M	2023	Jun-Aug	High	POS	POS	POS
1440	MTTT	10TO17	M	2023	Jun-Aug	High	NEG
1441	MTTT	10TO17	F	2023	Jun-Aug	High	NEG
1442	MTTT	10TO17	F	2023	Jun-Aug	Low	NEG
1443	MTTT	10TO17	F	2023	Jun-Aug	High	NEG
1444	MTTT	10TO17	M	2023	Jun-Aug	High	NEG
1445	MTTT	10TO17	M	2023	Jun-Aug	High	POS	NEG	POS
1446	MTTT	10TO17	M	2023	Jun-Aug	Low	NEG
1447	MTTT	10TO17	M	2023	Jun-Aug	High	NEG
1448	MTTT	10TO17	F	2023	Jun-Aug	High	NEG
1449	MTTT	10TO17	M	2023	Jun-Aug	High	NEG
1450	MTTT	10TO17	M	2023	Jun-Aug	Low	NEG
1451	MTTT	10TO17	M	2023	Jun-Aug	High	NEG
1452	MTTT	10TO17	M	2023	Jun-Aug	High	NEG
1453	MTTT	10TO17	F	2023	Jun-Aug	High	NEG
1454	MTTT	10TO17	F	2023	Jun-Aug	High	NEG
1455	MTTT	10TO17	M	2023	Jun-Aug	High	NEG
1456	MTTT	10TO17	F	2023	Jun-Aug	High	NEG
1457	MTTT	10TO17	F	2023	Jun-Aug	High	NEG
1458	MTTT	10TO17	F	2023	Jun-Aug	High	NEG
1459	MTTT	10TO17	M	2023	Jun-Aug	High	NEG
1460	MTTT	10TO17	M	2023	Jun-Aug	High	POS	POS	NEG
1461	MTTT	10TO17	F	2023	Jun-Aug	High	POS	POS	NEG
1462	MTTT	10TO17	F	2023	Jun-Aug	Low	NEG
1463	MTTT	10TO17	M	2023	Jun-Aug	High	NEG
1464	MTTT	10TO17	M	2023	Jun-Aug	High	NEG
1465	MTTT	10TO17	F	2023	Jun-Aug	High	NEG
1466	MTTT	10TO17	M	2023	Jun-Aug	High	POS	POS	POS
1467	MTTT	10TO17	F	2023	Jun-Aug	Low	NEG
1468	MTTT	10TO17	F	2023	Jun-Aug	High	POS	NEG	POS
1469	MTTT	10TO17	F	2023	Jun-Aug	High	NEG
1470	MTTT	10TO17	M	2023	Jun-Aug	Low	NEG
1471	MTTT	10TO17	F	2023	Jun-Aug	High	POS	POS	POS
1472	MTTT	10TO17	F	2023	Jun-Aug	Low	NEG
1473	MTTT	10TO17	M	2023	Jun-Aug	High	NEG
1474	MTTT	10TO17	F	2023	Jun-Aug	High	NEG
1475	MTTT	10TO17	F	2023	Jun-Aug	High	NEG
1476	MTTT	10TO17	F	2023	Jun-Aug	High	NEG
1477	MTTT	10TO17	M	2023	Jun-Aug	High	POS	POS	NEG
1478	MTTT	10TO17	M	2023	Jun-Aug	High	NEG
1479	MTTT	10TO17	M	2023	Jun-Aug	High	NEG
1480	MTTT	10TO17	F	2023	Jun-Aug	Low	NEG
1481	MTTT	10TO17	F	2023	Jun-Aug	High	NEG
1482	MTTT	10TO17	F	2023	Jun-Aug	High	NEG
1483	MTTT	10TO17	M	2023	Jun-Aug	High	NEG
1484	MTTT	10TO17	F	2023	Jun-Aug	Low	NEG
1485	MTTT	10TO17	F	2023	Jun-Aug	High	NEG
1486	MTTT	10TO17	M	2023	Jun-Aug	High	NEG
1487	MTTT	10TO17	F	2023	Jun-Aug	High	NEG
1488	MTTT	10TO17	M	2023	Jun-Aug	High	NEG
1489	MTTT	10TO17	M	2023	Jun-Aug	High	POS	NEG	POS
1490	MTTT	10TO17	M	2023	Jun-Aug	High	NEG
1491	MTTT	10TO17	M	2023	Jun-Aug	High	NEG
1492	MTTT	10TO17	F	2023	Jun-Aug	High	NEG
1493	MTTT	10TO17	M	2023	Jun-Aug	High	NEG
1494	MTTT	10TO17	M	2023	Jun-Aug	High	NEG
1495	MTTT	10TO17	F	2023	Jun-Aug	Low	NEG
1496	MTTT	10TO17	F	2023	Jun-Aug	High	NEG
1497	MTTT	10TO17	M	2023	Jun-Aug	High	NEG
1498	MTTT	10TO17	F	2023	Jun-Aug	High	NEG
1499	MTTT	10TO17	F	2023	Jun-Aug	Low	NEG
1500	MTTT	10TO17	M	2023	Jun-Aug	High	NEG
1501	MTTT	10TO17	M	2023	Jun-Aug	High	NEG
1502	MTTT	10TO17	F	2023	Jun-Aug	High	NEG
1503	MTTT	10TO17	M	2023	Jun-Aug	High	NEG
1504	MTTT	10TO17	F	2023	Jun-Aug	High	NEG
1505	MTTT	10TO17	M	2023	Jun-Aug	High	NEG
1506	MTTT	10TO17	M	2023	Jun-Aug	High	NEG
1507	MTTT	10TO17	M	2023	Jun-Aug	High	POS	POS	POS
1508	MTTT	10TO17	F	2023	Jun-Aug	High	NEG
1509	MTTT	10TO17	F	2023	Jun-Aug	High	NEG
1510	MTTT	10TO17	F	2023	Jun-Aug	High	NEG
1511	MTTT	10TO17	M	2023	Jun-Aug	High	NEG
1512	MTTT	10TO17	F	2023	Jun-Aug	High	NEG
1513	MTTT	10TO17	M	2023	Jun-Aug	High	NEG
1514	MTTT	10TO17	M	2023	Jun-Aug	High	NEG
1515	MTTT	10TO17	F	2023	Jun-Aug	High	NEG
1516	MTTT	10TO17	F	2023	Jun-Aug	High	NEG
1517	MTTT	10TO17	F	2023	Jun-Aug	High	NEG
1518	MTTT	10TO17	M	2023	Jun-Aug	High	POS	POS	NEG
1519	MTTT	10TO17	F	2023	Jun-Aug	High	NEG
1520	MTTT	10TO17	M	2023	Jun-Aug	High	POS	POS	POS
1521	MTTT	10TO17	F	2023	Jun-Aug	High	NEG
1522	MTTT	10TO17	F	2023	Jun-Aug	Low	NEG
1523	MTTT	10TO17	M	2023	Jun-Aug	High	NEG
1524	MTTT	10TO17	F	2023	Jun-Aug	High	NEG
1525	MTTT	10TO17	F	2023	Jun-Aug	High	NEG
1526	MTTT	10TO17	F	2023	Jun-Aug	High	NEG
1527	MTTT	10TO17	M	2023	Jun-Aug	High	POS	NEG	POS
1528	MTTT	10TO17	F	2023	Jun-Aug	High	NEG
1529	MTTT	10TO17	F	2023	Jun-Aug	High	NEG
1530	MTTT	10TO17	M	2023	Jun-Aug	High	NEG
1531	MTTT	10TO17	F	2023	Jun-Aug	Low	NEG
1532	MTTT	10TO17	M	2023	Jun-Aug	High	NEG
1533	MTTT	10TO17	M	2023	Jun-Aug	High	NEG
1534	MTTT	10TO17	M	2023	Jun-Aug	High	NEG
1535	MTTT	10TO17	F	2023	Jun-Aug	High	NEG
1536	MTTT	10TO17	M	2023	Jun-Aug	High	NEG
1537	MTTT	10TO17	F	2023	Jun-Aug	High	NEG
1538	MTTT	10TO17	M	2023	Jun-Aug	High	NEG
1539	MTTT	10TO17	F	2023	Jun-Aug	High	NEG
1540	MTTT	10TO17	M	2023	Jun-Aug	High	NEG
1541	MTTT	10TO17	F	2023	Jun-Aug	High	NEG
1542	MTTT	10TO17	M	2023	Jun-Aug	High	NEG
1543	MTTT	10TO17	M	2023	Jun-Aug	High	POS	POS	POS
1544	MTTT	10TO17	F	2023	Jun-Aug	High	NEG
1545	MTTT	10TO17	M	2023	Jun-Aug	High	POS	NEG	POS
1546	MTTT	10TO17	M	2023	Jun-Aug	High	NEG
1547	MTTT	10TO17	M	2023	Jun-Aug	High	NEG
1548	MTTT	10TO17	M	2023	Jun-Aug	High	NEG
1549	MTTT	10TO17	M	2023	Jun-Aug	High	NEG
1550	MTTT	10TO17	F	2023	Jun-Aug	High	NEG
1551	MTTT	10TO17	F	2023	Jun-Aug	High	NEG
1552	MTTT	10TO17	M	2023	Jun-Aug	High	NEG
1553	MTTT	10TO17	M	2023	Jun-Aug	High	NEG
1554	MTTT	10TO17	F	2023	Jun-Aug	High	NEG
1555	MTTT	10TO17	F	2023	Jun-Aug	High	NEG
1556	MTTT	10TO17	F	2023	Jun-Aug	High	NEG
1557	MTTT	10TO17	F	2023	Jun-Aug	High	NEG
1558	MTTT	10TO17	M	2023	Jun-Aug	High	NEG
1559	MTTT	10TO17	F	2023	Jun-Aug	High	NEG
1560	MTTT	10TO17	F	2023	Jun-Aug	Low	NEG
1561	MTTT	10TO17	F	2023	Jun-Aug	High	NEG
1562	MTTT	10TO17	F	2023	Jun-Aug	High	NEG
1563	MTTT	10TO17	F	2023	Jun-Aug	High	NEG
1564	MTTT	10TO17	M	2023	Jun-Aug	Low	POS	POS	POS
1565	MTTT	10TO17	F	2023	Jun-Aug	Low	NEG
1566	MTTT	10TO17	F	2023	Jun-Aug	High	NEG
1567	MTTT	10TO17	M	2023	Jun-Aug	High	NEG
1568	MTTT	10TO17	F	2023	Jun-Aug	High	NEG
1569	MTTT	10TO17	F	2023	Jun-Aug	High	NEG
1570	MTTT	10TO17	F	2023	Jun-Aug	High	NEG
1571	MTTT	10TO17	F	2023	Jun-Aug	High	NEG
1572	MTTT	10TO17	M	2023	Jun-Aug	High	NEG
1573	MTTT	10TO17	M	2023	Jun-Aug	High	NEG
1574	MTTT	10TO17	F	2023	Jun-Aug	High	NEG
1575	MTTT	10TO17	F	2023	Jun-Aug	High	NEG
1576	MTTT	10TO17	M	2023	Jun-Aug	High	NEG
1577	MTTT	10TO17	M	2023	Jun-Aug	Low	NEG
1578	MTTT	10TO17	M	2023	Jun-Aug	High	NEG
1579	MTTT	10TO17	F	2023	Jun-Aug	High	NEG
1580	MTTT	10TO17	F	2023	Jun-Aug	High	NEG
1581	MTTT	10TO17	M	2023	Jun-Aug	Low	NEG
1582	MTTT	10TO17	F	2023	Jun-Aug	High	NEG
1583	MTTT	10TO17	F	2023	Jun-Aug	High	NEG
1584	MTTT	10TO17	F	2023	Jun-Aug	High	NEG
1585	MTTT	10TO17	F	2023	Jun-Aug	High	NEG
1586	MTTT	10TO17	F	2023	Jun-Aug	High	NEG
1587	MTTT	10TO17	M	2023	Jun-Aug	High	NEG
1588	MTTT	10TO17	F	2023	Jun-Aug	Low	NEG
1589	MTTT	10TO17	F	2023	Jun-Aug	High	NEG
1590	MTTT	10TO17	F	2023	Jun-Aug	High	NEG
1591	MTTT	10TO17	M	2023	Jun-Aug	High	NEG
1592	MTTT	10TO17	F	2023	Jun-Aug	Low	NEG
1593	MTTT	10TO17	M	2023	Jun-Aug	Low	NEG
1594	MTTT	10TO17	F	2023	Jun-Aug	High	NEG
1595	MTTT	10TO17	F	2023	Jun-Aug	High	NEG
1596	MTTT	10TO17	M	2023	Jun-Aug	High	NEG
1597	MTTT	10TO17	F	2023	Jun-Aug	Low	NEG
1598	MTTT	10TO17	M	2023	Jun-Aug	High	NEG
1599	MTTT	10TO17	M	2023	Jun-Aug	High	POS	POS	POS
1600	MTTT	10TO17	F	2023	Jun-Aug	High	NEG
1601	MTTT	10TO17	F	2023	Jun-Aug	High	NEG
1602	MTTT	10TO17	M	2023	Jun-Aug	Low	NEG
1603	MTTT	10TO17	M	2023	Jun-Aug	High	NEG
1604	MTTT	10TO17	M	2023	Jun-Aug	Low	NEG
1605	MTTT	10TO17	F	2023	Jun-Aug	High	NEG
1606	MTTT	10TO17	M	2023	Jun-Aug	High	NEG
1607	MTTT	10TO17	M	2023	Jun-Aug	Low	NEG
1608	MTTT	10TO17	M	2023	Jun-Aug	High	POS	POS	POS
1609	MTTT	10TO17	F	2023	Jun-Aug	High	NEG
1610	MTTT	10TO17	F	2023	Jun-Aug	Low	NEG
1611	MTTT	10TO17	F	2023	Jun-Aug	Low	NEG
1612	MTTT	10TO17	M	2023	Jun-Aug	High	POS	POS	NEG
1613	MTTT	10TO17	F	2023	Jun-Aug	High	NEG
1614	MTTT	10TO17	F	2023	Jun-Aug	High	NEG
1615	MTTT	10TO17	M	2023	Jun-Aug	High	NEG
1616	MTTT	10TO17	F	2023	Jun-Aug	High	NEG
1617	MTTT	10TO17	F	2023	Jun-Aug	High	NEG
1618	MTTT	10TO17	M	2023	Jun-Aug	Low	NEG
1619	MTTT	10TO17	F	2023	Jun-Aug	High	NEG
1620	MTTT	10TO17	F	2023	Jun-Aug	High	NEG
1621	MTTT	10TO17	M	2023	Jun-Aug	High	NEG
1622	MTTT	10TO17	F	2023	Jun-Aug	Low	POS	POS	NEG
1623	MTTT	10TO17	M	2023	Jun-Aug	Low	NEG
1624	MTTT	10TO17	M	2023	Jun-Aug	Low	NEG
1625	MTTT	10TO17	F	2023	Jun-Aug	High	NEG
1626	MTTT	10TO17	F	2023	Jun-Aug	Low	NEG
1627	MTTT	10TO17	F	2023	Jun-Aug	High	NEG
1628	MTTT	10TO17	F	2023	Jun-Aug	High	NEG
1629	MTTT	10TO17	M	2023	Jun-Aug	Low	NEG
1630	MTTT	10TO17	F	2023	Jun-Aug	High	NEG
1631	MTTT	10TO17	M	2023	Jun-Aug	High	NEG
1632	MTTT	10TO17	F	2023	Jun-Aug	Low	NEG
1633	MTTT	10TO17	M	2023	Jun-Aug	High	POS	POS	POS
1634	MTTT	10TO17	F	2023	Jun-Aug	High	NEG
1635	MTTT	10TO17	M	2023	Jun-Aug	High	NEG
1636	MTTT	10TO17	M	2023	Jun-Aug	High	NEG
1637	MTTT	10TO17	F	2023	Jun-Aug	High	NEG
1638	MTTT	10TO17	M	2023	Jun-Aug	High	NEG
1639	MTTT	10TO17	F	2023	Jun-Aug	High	NEG
1640	MTTT	10TO17	F	2023	Jun-Aug	High	NEG
1641	MTTT	10TO17	M	2023	Jun-Aug	High	NEG
1642	MTTT	10TO17	F	2023	Jun-Aug	High	NEG
1643	MTTT	10TO17	F	2023	Jun-Aug	Low	NEG
1644	MTTT	10TO17	F	2023	Jun-Aug	High	NEG
1645	MTTT	10TO17	F	2023	Jun-Aug	High	NEG
1646	MTTT	10TO17	M	2023	Jun-Aug	High	NEG
1647	MTTT	10TO17	F	2023	Jun-Aug	High	NEG
1648	MTTT	10TO17	F	2023	Jun-Aug	High	POS	POS	NEG
1649	MTTT	10TO17	F	2023	Jun-Aug	High	NEG
1650	MTTT	10TO17	F	2023	Jun-Aug	High	NEG
1651	MTTT	10TO17	F	2023	Jun-Aug	High	NEG
1652	MTTT	10TO17	F	2023	Jun-Aug	High	NEG
1653	MTTT	10TO17	F	2023	Jun-Aug	High	NEG
1654	MTTT	10TO17	M	2023	Jun-Aug	High	NEG
1655	MTTT	10TO17	M	2023	Jun-Aug	Low	NEG
1656	MTTT	10TO17	F	2023	Jun-Aug	High	NEG
1657	MTTT	10TO17	M	2023	Jun-Aug	Low	NEG
1658	MTTT	10TO17	M	2023	Jun-Aug	High	NEG
1659	MTTT	10TO17	F	2023	Jun-Aug	High	NEG
1660	MTTT	10TO17	F	2023	Jun-Aug	High	NEG
1661	MTTT	10TO17	F	2023	Jun-Aug	Low	NEG
1662	MTTT	10TO17	F	2023	Jun-Aug	High	NEG
1663	MTTT	10TO17	F	2023	Jun-Aug	High	NEG
1664	MTTT	10TO17	M	2023	Jun-Aug	High	NEG
1665	MTTT	10TO17	M	2023	Jun-Aug	Low	NEG
1666	MTTT	10TO17	F	2023	Jun-Aug	High	NEG
1667	MTTT	10TO17	F	2023	Jun-Aug	High	POS	POS	NEG
1668	MTTT	10TO17	F	2023	Jun-Aug	Low	NEG
1669	MTTT	10TO17	F	2023	Jun-Aug	High	NEG
1670	MTTT	10TO17	F	2023	Jun-Aug	High	NEG
1671	MTTT	10TO17	M	2023	Jun-Aug	High	NEG
1672	MTTT	10TO17	M	2023	Jun-Aug	Low	NEG
1673	MTTT	10TO17	M	2023	Jun-Aug	High	NEG
1674	MTTT	10TO17	M	2023	Jun-Aug	High	NEG
1675	MTTT	10TO17	M	2023	Jun-Aug	High	NEG
1676	MTTT	10TO17	M	2023	Jun-Aug	High	NEG
1677	MTTT	10TO17	M	2023	Jun-Aug	High	POS	POS	POS
1678	MTTT	10TO17	F	2023	Jun-Aug	High	NEG
1679	MTTT	10TO17	M	2023	Jun-Aug	High	NEG
1680	MTTT	10TO17	M	2023	Jun-Aug	High	NEG
1681	MTTT	10TO17	M	2023	Jun-Aug	High	NEG
1682	MTTT	10TO17	F	2023	Jun-Aug	Low	NEG
1683	MTTT	10TO17	F	2023	Jun-Aug	High	NEG
1684	MTTT	10TO17	M	2023	Jun-Aug	High	NEG
1685	MTTT	10TO17	M	2023	Jun-Aug	Low	NEG
1686	MTTT	10TO17	M	2023	Jun-Aug	High	NEG
1687	MTTT	10TO17	F	2023	Jun-Aug	Low	NEG
1688	MTTT	10TO17	F	2023	Jun-Aug	High	NEG
1689	MTTT	10TO17	F	2023	Jun-Aug	High	POS	POS	POS
1690	MTTT	10TO17	M	2023	Jun-Aug	High	POS	POS	POS
1691	MTTT	10TO17	M	2023	Jun-Aug	High	NEG
1692	MTTT	10TO17	F	2023	Jun-Aug	High	NEG
1693	MTTT	10TO17	M	2023	Jun-Aug	High	NEG
1694	MTTT	10TO17	M	2023	Jun-Aug	High	NEG
1695	MTTT	10TO17	M	2023	Jun-Aug	High	NEG
1696	MTTT	10TO17	M	2023	Jun-Aug	High	NEG
1697	MTTT	10TO17	M	2023	Jun-Aug	High	NEG
1698	MTTT	10TO17	F	2023	Jun-Aug	High	NEG
1699	MTTT	10TO17	M	2023	Jun-Aug	High	NEG
1700	MTTT	10TO17	M	2023	Jun-Aug	High	NEG
1701	MTTT	10TO17	F	2023	Jun-Aug	High	NEG
1702	MTTT	10TO17	M	2023	Jun-Aug	High	NEG
1703	MTTT	10TO17	F	2023	Jun-Aug	High	NEG
1704	MTTT	10TO17	M	2023	Jun-Aug	Low	NEG
1705	MTTT	10TO17	F	2023	Jun-Aug	High	NEG
1706	MTTT	10TO17	F	2023	Jun-Aug	High	NEG
1707	MTTT	10TO17	M	2023	Jun-Aug	High	NEG
1708	MTTT	10TO17	M	2023	Jun-Aug	Low	NEG
1709	MTTT	10TO17	M	2023	Jun-Aug	High	NEG
1710	MTTT	10TO17	M	2023	Jun-Aug	High	NEG
1711	MTTT	10TO17	M	2023	Jun-Aug	High	POS	POS	NEG
1712	MTTT	10TO17	M	2023	Jun-Aug	High	NEG
1713	MTTT	10TO17	F	2023	Jun-Aug	High	NEG
1714	MTTT	10TO17	M	2023	Jun-Aug	Low	NEG
1715	MTTT	10TO17	F	2023	Jun-Aug	Low	NEG
1716	MTTT	10TO17	F	2023	Jun-Aug	High	NEG
1717	MTTT	10TO17	M	2023	Jun-Aug	Low	NEG
1718	MTTT	10TO17	F	2023	Jun-Aug	Low	NEG
1719	MTTT	10TO17	M	2023	Jun-Aug	Low	NEG
1720	MTTT	10TO17	F	2023	Jun-Aug	High	NEG
1721	MTTT	10TO17	F	2023	Jun-Aug	High	NEG
1722	MTTT	10TO17	F	2023	Jun-Aug	High	NEG
1723	MTTT	10TO17	M	2023	Jun-Aug	High	NEG
1724	MTTT	10TO17	F	2023	Jun-Aug	High	POS	POS	NEG
1725	MTTT	10TO17	F	2023	Jun-Aug	Low	NEG
1726	MTTT	10TO17	F	2023	Jun-Aug	Low	NEG
1727	MTTT	10TO17	M	2023	Jun-Aug	High	POS	POS	POS
1728	MTTT	10TO17	M	2023	Jun-Aug	High	POS	POS	POS
1729	MTTT	10TO17	M	2023	Jun-Aug	High	POS	POS	NEG
1730	MTTT	10TO17	M	2023	Jun-Aug	Low	NEG
1731	MTTT	10TO17	M	2023	Jun-Aug	Low	NEG
1732	MTTT	10TO17	F	2023	Jun-Aug	High	NEG
1733	MTTT	10TO17	M	2023	Jun-Aug	High	NEG
1734	MTTT	10TO17	M	2023	Jun-Aug	High	NEG
1735	MTTT	10TO17	F	2023	Jun-Aug	High	NEG
1736	MTTT	10TO17	M	2023	Jun-Aug	High	POS	POS	POS
1737	MTTT	10TO17	F	2023	Jun-Aug	High	NEG
1738	MTTT	10TO17	M	2023	Jun-Aug	High	NEG
1739	MTTT	10TO17	M	2023	Jun-Aug	High	NEG
1740	MTTT	10TO17	F	2023	Jun-Aug	High	NEG
1741	MTTT	10TO17	M	2023	Jun-Aug	High	NEG
1742	MTTT	10TO17	F	2023	Jun-Aug	High	NEG
1743	MTTT	10TO17	F	2023	Jun-Aug	High	NEG
1744	MTTT	10TO17	M	2023	Jun-Aug	Low	NEG
1745	MTTT	10TO17	M	2023	Jun-Aug	High	NEG
1746	MTTT	10TO17	M	2023	Jun-Aug	Low	NEG
1747	MTTT	10TO17	M	2023	Jun-Aug	High	NEG
1748	MTTT	10TO17	F	2023	Jun-Aug	High	NEG
1749	MTTT	10TO17	F	2023	Jun-Aug	High	NEG
1750	MTTT	10TO17	M	2023	Jun-Aug	Low	NEG
1751	MTTT	10TO17	M	2023	Jun-Aug	High	NEG
1752	MTTT	10TO17	F	2023	Jun-Aug	Low	NEG
1753	MTTT	10TO17	F	2023	Jun-Aug	High	NEG
1754	MTTT	10TO17	M	2023	Jun-Aug	High	NEG
1755	MTTT	10TO17	M	2023	Jun-Aug	High	POS	POS	POS
1756	MTTT	10TO17	F	2023	Jun-Aug	High	NEG
1757	MTTT	10TO17	F	2023	Jun-Aug	High	NEG
1758	MTTT	10TO17	F	2023	Jun-Aug	High	NEG
1759	MTTT	10TO17	M	2023	Jun-Aug	High	NEG
1760	MTTT	10TO17	M	2023	Jun-Aug	Low	NEG
1761	MTTT	10TO17	M	2023	Jun-Aug	High	NEG
1762	MTTT	10TO17	F	2023	Jun-Aug	High	NEG
1763	MTTT	10TO17	F	2023	Jun-Aug	Low	POS	POS	POS
1764	MTTT	10TO17	F	2023	Jun-Aug	High	POS	POS	POS
1765	MTTT	10TO17	M	2023	Jun-Aug	High	POS	POS	POS
1766	MTTT	10TO17	M	2023	Jun-Aug	High	NEG
1767	MTTT	10TO17	F	2023	Jun-Aug	High	NEG
1768	MTTT	10TO17	F	2023	Jun-Aug	Low	POS	POS	POS
1769	MTTT	10TO17	M	2023	Jun-Aug	High	NEG
1770	MTTT	10TO17	M	2023	Jun-Aug	High	NEG
1771	MTTT	10TO17	F	2023	Jun-Aug	High	NEG
1772	MTTT	10TO17	M	2023	Jun-Aug	High	NEG
1773	MTTT	10TO17	M	2023	Jun-Aug	High	POS	POS	POS
1774	MTTT	10TO17	M	2023	Jun-Aug	High	NEG
1775	MTTT	10TO17	M	2023	Jun-Aug	High	NEG
1776	MTTT	10TO17	F	2023	Jun-Aug	High	NEG
1777	MTTT	10TO17	F	2023	Jun-Aug	Low	NEG
1778	MTTT	10TO17	M	2023	Jun-Aug	High	NEG
1779	MTTT	10TO17	M	2023	Jun-Aug	High	POS	POS	POS
1780	MTTT	10TO17	F	2023	Jun-Aug	Low	NEG
1781	MTTT	10TO17	M	2023	Jun-Aug	High	NEG
1782	MTTT	10TO17	M	2023	Jun-Aug	Low	NEG
1783	MTTT	10TO17	F	2023	Jun-Aug	High	NEG
1784	MTTT	10TO17	F	2023	Jun-Aug	High	NEG
1785	MTTT	10TO17	F	2023	Jun-Aug	High	NEG
1786	MTTT	10TO17	M	2023	Jun-Aug	High	NEG
1787	MTTT	10TO17	M	2023	Jun-Aug	High	NEG
1788	MTTT	10TO17	F	2023	Jun-Aug	High	POS	POS	NEG
1789	MTTT	10TO17	M	2023	Jun-Aug	Low	NEG
1790	MTTT	10TO17	M	2023	Jun-Aug	High	NEG
1791	MTTT	10TO17	M	2023	Jun-Aug	High	NEG
1792	MTTT	10TO17	F	2023	Jun-Aug	High	NEG
1793	MTTT	10TO17	M	2023	Jun-Aug	High	NEG
1794	MTTT	10TO17	M	2023	Jun-Aug	High	NEG
1795	MTTT	10TO17	M	2023	Jun-Aug	High	POS	POS	POS
1796	MTTT	10TO17	F	2023	Jun-Aug	High	NEG
1797	MTTT	10TO17	M	2023	Jun-Aug	Low	NEG
1798	MTTT	10TO17	M	2023	Jun-Aug	High	NEG
1799	MTTT	10TO17	F	2023	Jun-Aug	High	NEG
1800	MTTT	10TO17	M	2023	Jun-Aug	High	NEG
1801	MTTT	10TO17	M	2023	Jun-Aug	Low	NEG
1802	MTTT	10TO17	M	2023	Jun-Aug	Low	POS	POS	NEG
1803	MTTT	10TO17	F	2023	Jun-Aug	High	NEG
1804	MTTT	10TO17	M	2023	Jun-Aug	Low	NEG
1805	MTTT	10TO17	M	2023	Jun-Aug	Low	POS	NEG	POS
1806	MTTT	10TO17	M	2023	Jun-Aug	High	NEG
1807	MTTT	10TO17	M	2023	Jun-Aug	High	POS	POS	NEG
1808	MTTT	10TO17	M	2023	Jun-Aug	High	NEG
1809	MTTT	10TO17	F	2023	Jun-Aug	High	NEG
1810	MTTT	10TO17	F	2023	Jun-Aug	High	NEG
1811	MTTT	10TO17	M	2023	Jun-Aug	High	NEG
1812	MTTT	10TO17	F	2023	Jun-Aug	High	NEG
1813	MTTT	10TO17	F	2023	Jun-Aug	High	NEG
1814	MTTT	10TO17	M	2023	Jun-Aug	High	NEG
1815	MTTT	10TO17	F	2023	Jun-Aug	High	NEG
1816	MTTT	10TO17	F	2023	Jun-Aug	Low	NEG
1817	MTTT	10TO17	M	2023	Jun-Aug	High	NEG
1818	MTTT	10TO17	M	2023	Jun-Aug	High	NEG
1819	MTTT	10TO17	F	2023	Jun-Aug	Low	NEG
1820	MTTT	10TO17	F	2023	Jun-Aug	High	NEG
1821	MTTT	10TO17	F	2023	Jun-Aug	High	POS	POS	POS
1822	MTTT	10TO17	F	2023	Jun-Aug	High	NEG
1823	MTTT	10TO17	M	2023	Jun-Aug	High	POS	POS	POS
1824	MTTT	10TO17	F	2023	Jun-Aug	High	NEG
1825	MTTT	10TO17	M	2023	Jun-Aug	High	NEG
1826	MTTT	10TO17	M	2023	Jun-Aug	High	POS	POS	POS
1827	MTTT	10TO17	F	2023	Jun-Aug	High	NEG
1828	MTTT	10TO17	M	2023	Jun-Aug	High	NEG
1829	MTTT	10TO17	F	2023	Jun-Aug	High	NEG
1830	MTTT	10TO17	M	2023	Jun-Aug	High	POS	POS	POS
1831	MTTT	10TO17	M	2023	Jun-Aug	High	NEG
1832	MTTT	10TO17	F	2023	Jun-Aug	High	NEG
1833	MTTT	10TO17	M	2023	Jun-Aug	Low	NEG
1834	MTTT	10TO17	M	2023	Jun-Aug	Low	NEG
1835	MTTT	10TO17	M	2023	Jun-Aug	Low	NEG
1836	MTTT	10TO17	M	2023	Jun-Aug	High	NEG
1837	MTTT	10TO17	M	2023	Jun-Aug	Low	POS	POS	POS
1838	MTTT	10TO17	M	2023	Jun-Aug	High	NEG
1839	MTTT	10TO17	M	2023	Jun-Aug	High	POS	POS	NEG
1840	MTTT	10TO17	F	2023	Jun-Aug	High	POS	NEG	POS
1841	MTTT	10TO17	F	2023	Jun-Aug	High	POS	POS	NEG
1842	MTTT	10TO17	F	2023	Jun-Aug	Low	NEG
1843	MTTT	10TO17	F	2023	Jun-Aug	High	NEG
1844	MTTT	10TO17	M	2023	Jun-Aug	High	NEG
1845	MTTT	10TO17	F	2023	Jun-Aug	High	POS	POS	POS
1846	MTTT	10TO17	F	2023	Jun-Aug	Low	NEG
1847	MTTT	10TO17	F	2023	Jun-Aug	High	NEG
1848	MTTT	10TO17	M	2023	Jun-Aug	High	POS	POS	NEG
1849	MTTT	10TO17	M	2023	Jun-Aug	High	NEG
1850	MTTT	10TO17	M	2023	Jun-Aug	High	NEG
1851	MTTT	10TO17	M	2023	Jun-Aug	High	NEG
1852	MTTT	10TO17	F	2023	Jun-Aug	High	NEG
1853	MTTT	10TO17	F	2023	Jun-Aug	High	NEG
1854	MTTT	10TO17	F	2023	Jun-Aug	High	POS	POS	POS
1855	MTTT	10TO17	M	2023	Jun-Aug	High	NEG
1856	MTTT	10TO17	M	2023	Jun-Aug	Low	POS	POS	NEG
1857	MTTT	10TO17	M	2023	Jun-Aug	High	NEG
1858	MTTT	10TO17	M	2023	Jun-Aug	High	NEG
1859	MTTT	10TO17	M	2023	Jun-Aug	High	NEG
1860	MTTT	10TO17	M	2023	Jun-Aug	High	NEG
1861	MTTT	10TO17	M	2023	Jun-Aug	High	NEG
1862	MTTT	10TO17	M	2023	Jun-Aug	Low	NEG
1863	MTTT	10TO17	F	2023	Jun-Aug	Low	NEG
1864	MTTT	10TO17	F	2023	Jun-Aug	High	NEG
1865	MTTT	10TO17	F	2023	Jun-Aug	High	NEG
1866	MTTT	10TO17	M	2023	Jun-Aug	High	NEG
1867	MTTT	10TO17	M	2023	Jun-Aug	High	POS	POS	NEG
1868	MTTT	10TO17	M	2023	Jun-Aug	High	NEG
1869	MTTT	10TO17	M	2023	Jun-Aug	High	NEG
1870	MTTT	10TO17	F	2023	Jun-Aug	High	NEG
1871	MTTT	10TO17	F	2023	Jun-Aug	Low	NEG
1872	MTTT	10TO17	M	2023	Jun-Aug	Low	NEG
1873	MTTT	10TO17	F	2023	Jun-Aug	High	POS	POS	POS
1874	MTTT	10TO17	F	2023	Jun-Aug	High	NEG
1875	MTTT	10TO17	M	2023	Jun-Aug	High	NEG
1876	MTTT	10TO17	F	2023	Jun-Aug	High	POS	POS	NEG
1877	MTTT	10TO17	F	2023	Jun-Aug	High	POS	POS	POS
1878	MTTT	10TO17	M	2023	Jun-Aug	Low	NEG
1879	MTTT	10TO17	M	2023	Jun-Aug	High	NEG
1880	MTTT	10TO17	F	2023	Jun-Aug	High	NEG
1881	MTTT	10TO17	F	2023	Jun-Aug	Low	NEG
1882	MTTT	10TO17	M	2023	Jun-Aug	High	POS	POS	NEG
1883	MTTT	10TO17	F	2023	Jun-Aug	High	NEG
1884	MTTT	10TO17	M	2023	Jun-Aug	Low	NEG
1885	MTTT	10TO17	F	2023	Jun-Aug	Low	NEG
1886	MTTT	10TO17	F	2023	Jun-Aug	High	NEG
1887	MTTT	10TO17	F	2023	Jun-Aug	High	NEG
1888	MTTT	10TO17	M	2023	Jun-Aug	High	NEG
1889	MTTT	10TO17	F	2023	Jun-Aug	High	NEG
1890	MTTT	10TO17	M	2023	Jun-Aug	High	NEG
1891	MTTT	10TO17	M	2023	Jun-Aug	High	NEG
1892	MTTT	10TO17	M	2023	Jun-Aug	High	POS	POS	POS
1893	MTTT	10TO17	M	2023	Jun-Aug	Low	POS	POS	NEG
1894	MTTT	10TO17	M	2023	Jun-Aug	Low	NEG
1895	MTTT	10TO17	M	2023	Jun-Aug	High	NEG
1896	MTTT	10TO17	M	2023	Jun-Aug	High	NEG
1897	MTTT	10TO17	M	2023	Jun-Aug	High	NEG
1898	MTTT	10TO17	M	2023	Jun-Aug	High	NEG
1899	MTTT	10TO17	M	2023	Jun-Aug	High	NEG
1900	MTTT	10TO17	M	2023	Jun-Aug	High	NEG
1901	MTTT	10TO17	F	2023	Jun-Aug	High	NEG
1902	MTTT	10TO17	M	2023	Jun-Aug	High	POS	POS	POS
1903	MTTT	10TO17	M	2023	Jun-Aug	Low	NEG
1904	MTTT	10TO17	F	2023	Jun-Aug	High	NEG
1905	MTTT	10TO17	F	2023	Jun-Aug	High	NEG
1906	MTTT	10TO17	F	2023	Jun-Aug	High	NEG
1907	MTTT	10TO17	M	2023	Jun-Aug	High	NEG
1908	MTTT	10TO17	F	2023	Jun-Aug	High	NEG
1909	MTTT	10TO17	F	2023	Jun-Aug	Low	NEG
1910	MTTT	10TO17	M	2023	Jun-Aug	High	NEG
1911	MTTT	10TO17	F	2023	Jun-Aug	Low	NEG
1912	MTTT	10TO17	M	2023	Jun-Aug	High	NEG
1913	MTTT	10TO17	M	2023	Jun-Aug	High	POS	POS	NEG
1914	MTTT	10TO17	M	2023	Jun-Aug	Low	NEG
1915	MTTT	10TO17	M	2023	Jun-Aug	Low	NEG
1916	MTTT	10TO17	M	2023	Jun-Aug	Low	NEG
1917	MTTT	10TO17	M	2023	Jun-Aug	High	NEG
1918	MTTT	10TO17	F	2023	Jun-Aug	High	NEG
1919	MTTT	10TO17	M	2023	Jun-Aug	High	NEG
1920	MTTT	10TO17	M	2023	Jun-Aug	High	NEG
1921	MTTT	10TO17	M	2023	Jun-Aug	High	NEG
1922	MTTT	10TO17	F	2023	Jun-Aug	High	NEG
1923	MTTT	10TO17	M	2023	Jun-Aug	High	NEG
1924	MTTT	10TO17	F	2023	Jun-Aug	High	NEG
1925	MTTT	10TO17	F	2023	Jun-Aug	High	NEG
1926	MTTT	10TO17	F	2023	Jun-Aug	High	NEG
1927	MTTT	10TO17	M	2023	Jun-Aug	High	NEG
1928	MTTT	10TO17	F	2023	Jun-Aug	Low	NEG
1929	MTTT	10TO17	F	2023	Jun-Aug	Low	NEG
1930	MTTT	10TO17	M	2023	Jun-Aug	High	NEG
1931	MTTT	10TO17	M	2023	Jun-Aug	High	NEG
1932	MTTT	10TO17	F	2023	Jun-Aug	Low	NEG
1933	MTTT	10TO17	F	2023	Jun-Aug	High	NEG
1934	MTTT	10TO17	M	2023	Jun-Aug	Low	NEG
1935	MTTT	10TO17	F	2023	Jun-Aug	High	NEG
1936	MTTT	10TO17	F	2023	Jun-Aug	High	NEG
1937	MTTT	10TO17	F	2023	Jun-Aug	High	NEG
1938	MTTT	10TO17	F	2023	Jun-Aug	High	NEG
1939	MTTT	10TO17	M	2023	Jun-Aug	Low	POS	POS	POS
1940	MTTT	10TO17	F	2023	Jun-Aug	High	NEG
1941	MTTT	10TO17	F	2023	Jun-Aug	High	POS	NEG	POS
1942	MTTT	10TO17	M	2023	Jun-Aug	High	POS	POS	POS
1943	MTTT	10TO17	F	2023	Jun-Aug	High	NEG
1944	MTTT	10TO17	F	2023	Jun-Aug	High	NEG
1945	MTTT	10TO17	M	2023	Jun-Aug	Low	POS	POS	POS
1946	MTTT	10TO17	M	2023	Jun-Aug	High	NEG
1947	MTTT	10TO17	M	2023	Jun-Aug	High	NEG
1948	MTTT	10TO17	M	2023	Jun-Aug	Low	NEG
1949	MTTT	10TO17	F	2023	Jun-Aug	High	NEG
1950	MTTT	10TO17	M	2023	Jun-Aug	High	NEG
1951	MTTT	10TO17	F	2023	Jun-Aug	High	NEG
1952	MTTT	10TO17	M	2023	Jun-Aug	High	NEG
1953	MTTT	10TO17	M	2023	Jun-Aug	High	POS	POS	POS
1954	MTTT	10TO17	M	2023	Jun-Aug	High	NEG
1955	MTTT	10TO17	F	2023	Jun-Aug	High	NEG
1956	MTTT	10TO17	F	2023	Jun-Aug	High	NEG
1957	MTTT	10TO17	M	2023	Jun-Aug	High	NEG
1958	MTTT	10TO17	M	2023	Jun-Aug	High	NEG
1959	MTTT	10TO17	F	2023	Jun-Aug	High	NEG
1960	MTTT	10TO17	M	2023	Jun-Aug	High	NEG
1961	MTTT	10TO17	M	2023	Jun-Aug	High	NEG
1962	MTTT	10TO17	M	2023	Jun-Aug	High	POS	POS	POS
1963	MTTT	10TO17	M	2023	Jun-Aug	High	NEG
1964	MTTT	10TO17	M	2023	Jun-Aug	High	NEG
1965	MTTT	10TO17	F	2023	Jun-Aug	High	NEG
1966	MTTT	10TO17	F	2023	Jun-Aug	High	NEG
1967	MTTT	10TO17	F	2023	Jun-Aug	High	NEG
1968	MTTT	10TO17	M	2023	Jun-Aug	Low	NEG
1969	MTTT	10TO17	F	2023	Jun-Aug	High	NEG
1970	MTTT	10TO17	F	2023	Jun-Aug	High	NEG
1971	MTTT	10TO17	M	2023	Jun-Aug	High	NEG
1972	MTTT	10TO17	M	2023	Jun-Aug	High	NEG
1973	MTTT	10TO17	F	2023	Jun-Aug	Low	NEG
1974	MTTT	10TO17	M	2023	Jun-Aug	High	NEG
1975	MTTT	10TO17	F	2023	Jun-Aug	Low	POS	POS	NEG
1976	MTTT	10TO17	M	2023	Jun-Aug	High	POS	POS	POS
1977	MTTT	10TO17	F	2023	Jun-Aug	Low	NEG
1978	MTTT	10TO17	M	2023	Jun-Aug	Low	NEG
1979	MTTT	10TO17	M	2023	Jun-Aug	High	NEG
1980	MTTT	10TO17	F	2023	Jun-Aug	High	NEG
1981	MTTT	10TO17	F	2023	Jun-Aug	High	NEG
1982	MTTT	10TO17	M	2023	Jun-Aug	Low	NEG
1983	MTTT	10TO17	F	2023	Jun-Aug	High	NEG
1984	MTTT	10TO17	F	2023	Jun-Aug	High	NEG
1985	MTTT	10TO17	M	2023	Jun-Aug	High	NEG
1986	MTTT	10TO17	F	2023	Jun-Aug	High	NEG
1987	MTTT	10TO17	F	2023	Jun-Aug	Low	NEG
1988	MTTT	10TO17	M	2023	Jun-Aug	High	NEG
1989	MTTT	10TO17	M	2023	Jun-Aug	Low	NEG
1990	MTTT	10TO17	M	2023	Jun-Aug	High	POS	POS	POS
1991	MTTT	10TO17	M	2023	Jun-Aug	High	NEG
1992	MTTT	10TO17	F	2023	Jun-Aug	High	NEG
1993	MTTT	10TO17	M	2023	Jun-Aug	High	NEG
1994	MTTT	10TO17	F	2023	Jun-Aug	Low	NEG
1995	MTTT	10TO17	F	2023	Jun-Aug	High	NEG
1996	MTTT	10TO17	F	2023	Jun-Aug	Low	NEG
1997	MTTT	10TO17	F	2023	Jun-Aug	High	NEG
1998	MTTT	10TO17	F	2023	Jun-Aug	High	NEG
1999	MTTT	10TO17	F	2023	Jun-Aug	High	NEG
[truncated: 131,417 more rows]
